# Supplementary material for: Thermal tolerance of perovskite quantum dots dependent on A-site cation and surface ligand
Source: Nat Commun. 2023 Apr 18;14:2216. doi: 10.1038/s41467-023-37943-6 (PMC10113222; doi:10.1038/s41467-023-37943-6)
Supplement: Supplementary file 3 — Source Data [file 41467_2023_37943_MOESM3_ESM.xlsx]

## Sheet: Fig 1A
	CsPbI3																			Cs0.75FA0.25PbI3																			Cs0.5FA0.5PbI3
	2 Theta (°)	Temperature (°C)																		2 Theta (°)	Temperature (°C)																		2 Theta (°)	Temperature (°C)
		30	50	80	110	140	170	200	230	260	290	320	350	380	410	440	470	500			30	50	80	110	140	170	200	230	260	290	320	350	380	410	440	470	500			30	50	80	110	140	170	200	230	260	290
	20	27.9527	50.9742	0.7972	49.6933	34.7473	61.8537	105.635	31.7576	35.7086	77.6795	47.7891	36.8911	57.7124	54.3967	51.4069	37.425	38.3395		20	44.1748	17.4051	39.7083	61.5063	39.7454	57.5578	71.2154	54.9374	55.5911	52.9047	62.2493	51.3835	51.0175	46.5885	54.7214	27.7519	12.5474		20	27.6189	73.7441	39.9014	48.7106	88.6546	39.5515	60.8418	50.8207	74.8798	-1.1863
	20.01	27.1623	53.3829	15.6365	54.2798	25.9303	61.909	97.3681	37.7899	41.7468	74.2456	49.1349	25.8241	48.1595	55.081	59.4178	43.9748	42.5321		20.01	43.6191	43.6712	42.8399	61.8558	39.2459	51.4715	68.0672	34.5346	61.8567	67.2035	34.4607	58.4308	43.8054	44.8569	65.5749	24.5714	5.46487		20.01	25.5996	61.0367	45.4261	45.6623	58.4427	47.7376	44.8156	38.8587	53.4255	15.9133
	20.02	38.6332	40.2258	40.9772	52.2716	14.2872	64.2493	57.2603	51.9624	43.0979	84.9054	54.0624	8.23122	21.2883	43.5462	61.528	40.8028	51.1763		20.02	44.463	61.9555	47.6769	58.3438	42.682	45.7843	63.5648	20.1943	66.402	76.0194	21.6078	63.3511	41.0609	47.0637	72.1265	25.0629	3.99109		20.02	29.3146	50.3508	48.7091	42.6095	39.9185	51.6931	35.0811	32.4883	37.7657	24.8697
	20.03	41.4072	41.0531	37.7642	35.6648	19.5137	61.5686	43.2498	55.7912	52.6675	85.4581	50.121	17.5874	26.9792	35.2073	44.6143	33.4828	41.9781		20.03	49.6884	55.2547	57.8518	42.7439	58.4372	41.3458	54.8232	24.8311	65.5629	67.6736	55.507	61.6138	52.3015	61.5977	65.2128	37.0481	20.0741		20.03	50.9794	45.9926	44.9751	39.5427	57.9789	42.4063	45.0412	43.6206	40.2446	8.33633
	20.04	40.574	47.681	22.7075	13.0026	31.7374	56.8052	40.0643	55.3297	65.646	81.8183	42.501	38.1215	46.1764	28.194	19.8098	24.4423	25.379		20.04	53.7137	53.087	57.8424	39.2227	60.0439	42.7651	47.1689	29.2757	64.3109	61.5125	72.4016	56.797	60.3173	72.1063	62.7081	42.2792	25.7268		20.04	63.3882	43.8	43.1993	44.508	74.5904	40.359	46.536	52.6688	42.13	-0.17989
	20.05	36.2243	23.0282	14.2598	6.15279	25.7142	60.0911	25.9071	53.4806	79.5323	85.9087	49.3334	40.9333	46.7763	40.8755	12.5199	20.1597	27.7286		20.05	55.3274	60.0293	37.3658	59.9763	33.2169	55.957	41.6997	33.3342	62.2291	59.742	55.1224	45.7908	61.8524	74.5246	69.0641	33.9366	10.418		20.05	57.1955	45.9593	45.3593	65.6158	88.2898	52.8608	31.0177	57.5285	42.8224	7.41588
	20.06	30.979	-9.59382	7.49572	3.33134	15.0422	65.4277	8.95455	51.278	93.6498	91.9685	59.8478	39.23	42.6383	58.5746	9.69216	17.0892	34.9057		20.06	53.3847	62.8107	28.0872	69.1675	17.7486	63.2224	48.3797	41.1704	70.0991	57.9997	53.6339	34.932	56.8653	72.6875	69.0765	27.8117	6.67956		20.06	52.863	41.8474	39.8414	70.8471	90.5915	56.7455	24.8968	58.6035	36.1472	7.68406
	20.07	25.0265	10.988	30.5933	22.8902	13.2942	39.4802	21.074	34.7636	65.139	84.6265	51.8201	42.3196	43.1201	46.9408	31.1648	26.9514	48.5313		20.07	46.5787	59.9025	34.121	62.5479	17.8123	62.3839	71.6729	54.1723	91.5776	56.2964	73.7379	24.2749	42.9596	65.0315	60.4146	24.719	18.7628		20.07	51.0737	29.1601	23.8247	54.3684	77.3078	48.8466	31.6263	54.5031	19.3975	-2.06766
	20.08	18.9839	38.3411	57.4914	45.2972	12.6818	9.551	36.8933	16.4276	31.203	75.579	41.4326	46.0192	44.1898	31.5739	55.73	38.4595	62.9776		20.08	50.6196	55.7014	45.9734	56.1605	28.2397	58.5866	80.912	53.6765	94.2217	61.536	71.8025	25.4614	47.1936	60.3349	49.9631	24.1855	28.3009		20.08	41.8359	28.6196	19.0372	54.6781	72.3279	45.8212	37.2709	45.9679	19.8798	-8.51979
	20.09	18.6444	37.8974	36.9323	28.0915	15.5783	19.013	43.2295	29.1092	41.0762	75.4317	47.8556	38.1448	27.963	22.8661	42.5053	53.4075	54.9132		20.09	64.9764	50.2706	63.3598	49.994	48.5236	51.9754	76.7847	40.3436	78.9532	73.3789	48.9061	37.9123	68.6794	58.453	37.8094	26.0857	35.4184		20.09	25.5138	39.6317	24.9299	70.9547	75.2455	47.4308	41.8837	33.2151	36.7507	-11.8337
	20.1	16.8737	35.7634	19.3293	10.7289	18.2784	27.8911	49.2626	41.1836	50.9907	75.5295	53.3585	29.9954	14.1966	16.5351	30.4486	66.6594	48.0104		20.1	59.5242	44.3364	61.3364	48.6716	51.9928	35.8823	65.7549	41.1546	58.7172	67.6184	47.6298	38.4582	69.5921	48.7634	32.5309	26.0087	29.9647		20.1	26.3722	53.4228	34.1455	79.2494	62.0081	48.4696	41.8119	44.376	43.4961	-2.75923
	20.11	-6.54516	19.1968	57.9418	3.96471	17.129	15.9866	54.1589	34.8545	47.3521	76.1506	40.7076	21.7703	40.0633	40.9559	46.7413	55.3269	64.4439		20.11	41.0128	38.0707	46.5168	50.5427	44.3769	13.538	50.1745	51.29	35.2064	50.2526	60.6066	31.1559	56.9419	33.9265	31.7847	24.6285	16.2234		20.11	38.5568	69.0459	45.5519	82.282	38.1208	49.1322	38.6516	71.3025	43.5659	14.4821
	20.12	-22.1129	4.85572	86.6204	3.80167	15.7434	9.29987	56.4875	32.093	41.9577	75.5365	31.1329	13.8938	58.9487	61.2938	59.8521	45.0811	76.3434		20.12	34.6185	45.488	51.6084	44.0314	45.7871	20.1426	45.3963	43.0848	36.1963	42.019	56.5921	34.062	51.779	50.3233	37.1279	24.4451	11.9178		20.12	54.0626	58.2141	41.1378	60.4061	30.3727	36.2133	33.9772	68.5143	36.9267	12.3955
	20.13	4.31075	2.41798	62.1685	38.9437	13.0937	30.5191	45.0826	48.4127	27.1724	68.3156	38.0113	7.88155	40.4948	59.7942	55.9449	40.6469	63.9929		20.13	33.5965	58.9721	65.5282	33.8038	51.1993	39.5824	45.4076	26.7477	48.0493	37.8345	45.0438	41.4943	49.9359	80.5683	45.1711	24.7925	11.7958		20.13	71.0409	35.6528	29.7093	27.4863	29.7805	17.2725	28.6315	52.5514	27.3127	1.7392
	20.14	19.2166	1.48294	39.5382	64.8991	11.1397	49.1108	36.8252	58.1534	18.4499	63.84	39.0023	6.03301	27.5063	54.6613	54.4525	38.6515	55.5335		20.14	35.6124	57.1299	47.8648	49.1867	54.3723	41.1272	52.2345	31.3799	40.2823	55.1565	37.6479	50.2062	47.8015	72.347	43.0273	16.836	23.2581		20.14	46.9969	41.3751	31.9583	14.5051	38.7704	21.3905	32.0346	47.1763	49.9371	1.96187
	20.15	-0.86695	5.11319	22.4413	62.9473	11.299	59.7199	38.1292	47.9085	28.145	67.7044	22.1089	16.8335	31.1204	38.4908	60.2956	44.0645	58.8942		20.15	38.4704	51.0392	21.4465	71.6689	56.9246	37.7116	60.9505	41.825	27.0766	78.4403	31.4029	59.2724	45.5861	53.4626	38.0597	6.57768	37.9316		20.15	11.581	54.9376	37.9986	7.05095	50.4165	31.9003	37.8629	44.736	81.498	5.20015
	20.16	-7.0385	8.66205	10.9548	57.7397	11.0858	64.0092	43.6927	45.006	36.6653	74.2871	20.6425	27.4577	34.6795	29.9643	57.1651	45.4072	58.5342		20.16	44.5072	57.247	25.45	69.2409	65.0996	35.7223	62.5519	23.8753	43.7264	79.0706	41.6109	49.8195	70.5477	49.9487	40.5981	13.6237	20.0572		20.16	11.5991	51.6902	50.0456	16.3548	39.5197	22.9478	27.9492	44.1083	71.834	10.9733
	20.17	14.062	12.0512	10.4665	46.1494	10.1427	55.9097	57.6059	56.4969	42.8825	86.1984	49.4184	37.7365	38.1306	36.4223	36.4432	38.7707	50.8807		20.17	51.0061	65.2422	33.8752	63.1924	74.0917	33.9403	63.1192	1.79866	64.7155	76.4087	54.2103	37.675	99.4594	48.6688	44.2275	23.1849	-2.54803		20.17	16.7673	45.9996	62.9656	28.0943	25.3467	11.1665	15.7475	43.7441	56.1781	17.1149
	20.18	20.5059	17.8103	8.26964	36.9259	8.1133	51.7337	64.1975	63.3157	43.1571	91.1227	55.6573	44.5723	39.0639	46.9455	24.5033	32.3813	47.3732		20.18	34.0186	70.6869	39.4487	53.8668	61.2185	49.1787	53.0526	14.7339	64.8029	50.2781	59.152	34.1735	71.1549	37.9663	49.2885	24.2031	-0.86111		20.18	18.3618	39.5324	40.4472	33.7012	42.4516	6.29173	33.3494	44.7507	37.7855	13.8962
	20.19	7.35746	26.7374	3.78893	30.8661	4.63223	52.8029	61.0014	63.8891	35.4877	86.7068	31.7696	46.8057	36.6314	62.9031	24.3027	26.3218	49.4081		20.19	17.0513	74.9551	43.8809	43.6904	48.94	63.552	43.9407	28.6249	63.3923	25.803	63.7693	32.0519	42.3136	28.1545	54.6839	25.4417	2.61591		20.19	21.3505	33.5334	18.8023	38.3422	58.9363	3.03754	50.6021	44.9301	21.5214	11.6533
	20.2	1.36582	23.2501	4.23712	18.6237	14.6456	45.3386	55.421	62.0138	35.206	89.788	32.4713	42.4695	37.5449	56.9695	37.166	21.6513	45.3663		20.2	16.3379	60.0856	30.0039	20.6461	62.0051	51.0635	58.9519	35.7676	49.5617	46.5688	67.816	48.5525	42.6759	40.5148	65.0366	36.3726	21.3968		20.2	51.4801	36.3624	36.6293	30.0047	43.2534	23.849	41.4892	29.5135	44.8556	33.0475
	20.21	2.03147	8.21483	9.2701	0.63005	37.2113	29.9364	47.6226	57.8606	41.7963	99.8429	56.0461	32.0223	41.571	30.6728	62.1812	18.2726	35.6719		20.21	17.4619	47.8319	18.6422	4.31449	70.4629	37.1264	72.4427	40.8218	37.4137	64.0109	72.2678	62.6172	46.5943	53.0147	71.6064	43.9794	39.2084		20.21	75.409	42.4584	54.7272	22.7347	30.5082	39.186	33.0268	16.4351	64.0558	51.0403
	20.22	-0.98148	12.9738	4.87959	3.5786	42.9321	28.8259	44.1617	38.091	42.7719	92.8212	65.958	29.0852	37.8655	20.9718	68.5784	19.8861	33.458		20.22	29.55	51.1885	22.2925	28.0417	51.4258	14.544	76.8595	33.4133	35.3076	61.6165	79.1377	62.1439	71.7343	66.3482	55.601	31.7499	51.2358		20.22	62.3338	68.0511	74.4426	21.8344	35.2941	21.8524	28.4463	17.3112	58.5863	48.7343
	20.23	-6.36413	30.4831	-5.58103	20.0171	37.8023	36.9211	43.4947	8.26199	40.1307	74.7998	67.0692	30.9855	29.18	21.9607	62.9826	24.7151	36.0628		20.23	35.9324	49.3758	27.0854	42.4218	37.3814	3.21509	78.0931	28.9049	31.7741	56.722	78.8357	61.4147	86.5412	74.0575	39.7522	23.3492	57.4506		20.23	51.2747	74.6705	85.2693	24.8129	40.5599	9.59335	21.835	19.7815	53.0922	45.1065
	20.24	13.3981	31.4314	0.18486	13.6091	23.6375	42.8889	36.9983	12.4865	31.6977	85.5624	64.13	39.2741	35.1979	25.6538	67.4998	41.3534	49.5061		20.24	23.601	30.6086	35.6255	26.1467	39.7117	28.7946	68.8859	33.9074	23.5594	43.6277	55.0114	59.8462	67.4582	63.3212	24.4172	27.506	44.6016		20.24	46.8281	19.0634	66.9439	40.5133	47.3994	13.978	8.5629	27.4812	47.5175	37.143
	20.25	44.0212	25.2266	12.9594	-2.66684	5.57034	47.9377	27.9839	31.4196	20.7629	108.758	59.4416	50.3218	47.5668	30.5151	76.3846	63.0924	67.6307		20.25	19.1765	28.0771	35.8852	19.1877	44.3185	44.7101	64.074	32.3437	21.6548	35.5669	42.8163	63.4577	55.9705	55.4508	18.7834	31.1993	37.7315		20.25	44.7642	-11.9638	48.0864	59.6351	49.2061	18.8619	3.35303	32.8618	40.4838	32.7117
	20.26	42.0672	15.4884	21.152	22.118	36.0161	56.5687	45.1615	51.1859	44.248	107.766	68.0848	50.4694	48.8778	38.4227	77.6766	58.1037	81.7569		20.26	31.2644	59.4509	18.8526	31.684	53.6794	40.4438	68.4413	17.0677	32.9275	38.0179	54.9069	77.8864	60.3447	53.5655	33.4096	33.9248	43.3474		20.26	47.6762	8.34008	28.1178	85.9022	40.5024	24.7888	14.9797	33.3997	30.4029	35.6567
	20.27	31.3752	4.80257	28.1156	57.9166	79.4745	66.1602	69.3645	71.1759	76.9656	100.286	80.3042	47.6932	47.2229	47.1475	76.9318	45.9457	94.8106		20.27	32.1924	77.1693	15.1298	39.3153	48.7942	35.6852	68.8428	11.8479	44.8678	43.4819	61.2129	82.3708	63.9993	52.5806	43.081	23.482	41.8362		20.27	44.6011	19.7525	15.5334	85.7678	34.8194	24.8423	16.4583	31.7488	30.994	38.5164
	20.28	21.9103	7.16643	22.8967	45.3036	63.3349	38.7089	62.3704	62.8821	80.1697	94.8877	68.9119	44.7853	53.6741	63.6536	92.1437	41.266	105.199		20.28	17.32	75.554	30.2513	40.0594	23.7394	30.2296	63.6297	20.8657	57.7531	53.2117	59.3293	72.7759	66.6353	52.8703	45.7377	-5.6041	30.2343		20.28	33.0499	18.5763	13.4034	48.254	33.4129	16.5802	3.56901	26.9993	46.6941	41.2553
	20.29	12.6152	11.3328	15.9951	26.0041	38.9635	6.14101	51.0673	50.6817	79.2973	89.7772	54.2582	41.8594	61.2448	81.2346	109.56	37.6193	115.22		20.29	18.9783	69.0226	34.3817	33.6438	18.1044	29.0671	67.1207	29.7029	67.9107	65.7298	63.8402	66.3384	75.3388	51.5957	51.8785	5.22135	23.9593		20.29	21.5036	18.0711	11.8066	28.259	38.4476	10.9026	5.47034	27.056	51.1446	39.3686
	20.3	24.0548	1.86424	24.9243	27.0185	20.1501	16.6085	58.187	47.2992	88.8007	91.7526	64.6666	57.585	53.8141	69.2728	68.7909	48.9045	113.427		20.3	36.8997	57.6545	27.6989	20.1846	31.5748	32.1283	79.1751	38.3623	75.3846	80.991	74.642	63.0074	90.0118	48.7819	61.4469	55.3123	22.925		20.3	9.96236	18.2262	10.7341	25.4991	49.819	7.76778	21.923	31.8411	44.5275	32.9314
	20.31	35.3363	-5.336	33.4554	28.8651	4.40376	29.0956	66.1568	44.9892	98.1497	94.4298	75.718	72.3607	46.7184	57.8696	30.9835	60.0349	110.673		20.31	46.516	50.4637	18.4995	22.4301	39.3837	32.5765	77.0202	42.5315	81.0875	72.3277	72.0687	50.965	84.1503	58.2929	59.6088	61.4387	25.4506		20.31	10.0921	27.37	28.1732	24.5642	55.921	8.27738	24.2268	38.753	43.976	25.4204
	20.32	33.4162	30.7102	27.478	33.5472	34.7821	51.689	78.2182	55.2693	99.6934	104.671	84.14	62.3627	52.6908	70.5919	70.4243	61.0063	98.6555		20.32	50.4609	46.1256	7.58161	35.4003	43.3263	31.2404	65.1619	43.6342	85.581	47.3267	60.362	32.9738	64.266	76.22	49.9814	37.5426	30.4071		20.32	18.1918	42.652	58.2534	24.8756	58.4244	11.2758	16.8688	47.1174	47.5666	17.1762
	20.33	27.0502	57.4051	23.7663	38.3209	58.6827	69.399	87.0402	62.8054	102.612	114.713	93.231	54.9799	59.9627	81.0175	104.32	63.5293	87.2221		20.33	56.9198	43.9033	7.56323	41.4587	45.876	29.1371	64.2011	22.2035	68.7768	31.0073	51.5301	28.7382	61.1715	65.3217	50.0822	29.9454	23.0085		20.33	28.2884	32.183	66.8815	22.5845	56.598	11.2948	21.6501	32.8145	51.0646	20.4392
	20.34	-4.69705	30.7152	32.9883	43.6161	45.6029	59.2305	77.3697	54.6777	113.38	123.613	106.141	62.5254	74.6529	78.3308	106.562	74.9101	79.1215		20.34	64.5382	42.657	12.5721	44.3291	47.7833	26.68	68.2665	-9.62021	42.1498	18.6918	44.0241	30.8467	65.8209	41.1284	54.6699	29.8652	9.91149		20.34	39.3059	9.83704	65.6152	19.093	52.7743	9.93969	32.0303	8.0571	54.5197	29.0097
	20.35	-23.652	12.9858	40.5574	47.1627	38.5457	54.674	73.6497	52.5235	119.163	132.475	112.677	71.0546	85.9176	74.2868	104.643	77.5239	70.2792		20.35	50.566	42.6951	24.0072	55.3041	69.7539	27.5143	59.8227	-0.60494	40.3888	28.0782	43.8573	38.1491	59.8094	51.46	53.6913	29.8468	6.31771		20.35	32.0284	18.566	50.8404	21.7888	50.0515	13.9258	29.8497	18.7092	45.1738	15.1569
	20.36	-1.91954	23.7568	42.8695	45.1482	50.6443	67.9671	88.8558	69.3688	109.091	141.214	98.9402	82.7121	86.2882	65.9258	89.4854	52.254	59.0774		20.36	30.3075	43.1073	37.3133	68.6386	97.566	29.3069	47.7367	20.3007	45.8677	43.7832	45.8274	46.9637	50.6938	71.8437	51.0921	29.8463	5.49093		20.36	19.4241	36.3426	32.1325	26.2861	47.6491	19.4671	24.012	39.6709	32.1008	-5.22464
	20.37	15.6831	33.5326	42.5127	42.1827	56.9074	80.4475	99.9352	82.2693	104.73	141.016	82.7768	85.6522	82.8967	65.4118	74.4408	38.6008	53.419		20.37	28.9789	38.6332	56.3892	53.7332	77.1283	32.0956	51.8272	24.1322	75.6363	42.6602	44.3433	42.6168	34.0292	58.6043	66.1009	15.7721	18.3102		20.37	17.139	33.1187	39.6306	24.8843	50.8257	25.3904	38.6329	28.7854	47.9184	-0.84986
	20.38	24.8763	41.2818	36.721	37.281	51.2872	91.2728	102.611	87.1364	111.999	122.618	61.6721	70.8406	71.8447	80.877	59.6253	48.6037	59.0487		20.38	30.6138	33.3941	76.3684	34.4066	49.137	35.0404	58.45	25.2907	109.207	38.9028	42.3184	36.2097	16.1826	40.1011	83.8663	-0.50556	33.2658		20.38	16.4691	26.6071	51.2311	22.5588	54.8756	31.3735	56.4567	12.9144	68.2587	7.40042
	20.39	20.4031	52.5301	48.7312	38.5195	57.6537	104.893	101.209	96.0424	109.972	117.39	60.3385	60.4504	66.934	87.4854	56.9577	57.4458	53.3939		20.39	28.1585	40.9248	65.748	51.1798	42.9481	26.5446	78.3022	35.7082	80.1115	29.1261	36.5003	34.6501	42.6444	25.173	47.8106	26.8693	33.1395		20.39	18.0198	27.3154	35.2852	22.2859	46.9691	26.1473	41.6605	24.3945	59.0232	-2.81831
	20.4	-2.98243	68.6205	85.3776	48.2556	80.6086	122.381	94.1641	110.538	95.0825	130.388	86.3664	56.179	70.5223	81.837	71.1019	64.6816	32.1225		20.4	25.653	48.5895	53.5398	67.7519	38.0053	18.0419	96.6737	45.7281	49.784	19.8424	30.7398	33.99	69.7662	11.756	12.5386	55.0425	31.9334		20.4	20.2126	28.5881	18.626	21.916	38.9873	19.8035	26.9816	36.7668	48.1518	-13.0881
	20.41	-3.36978	57.5379	100.284	59.2514	83.9851	126.952	99.4514	111.56	96.4575	142.951	99.0837	58.8073	67.1666	74.0678	66.8896	61.7306	24.9721		20.41	26.1994	46.2413	38.3895	43.6961	37.5976	20.9114	70.243	37.9654	56.379	27.1	30.0245	47.5744	66.3004	26.8699	48.1251	56.2307	22.9541		20.41	33.8206	34.5934	14.5375	17.4149	41.4486	0.98222	47.6445	40.5677	32.285	-5.84345
	20.42	18.3729	20.3077	94.27	71.4597	68.5221	119.093	116.606	99.6187	113.484	155.096	98.993	68.0746	57.1292	64.2579	45.0139	48.9774	31.4095		20.42	26.068	45.6572	24.1227	23.0799	38.3179	23.7447	48.6752	29.9442	63.0045	33.9597	30.9446	60.2544	62.9078	39.8795	76.1965	55.5539	13.4017		20.42	44.7482	39.6825	12.3837	15.5482	46.353	-13.5912	63.3958	41.7033	20.3627	0.25302
	20.43	33.504	16.3847	89.5837	72.5357	82.9078	105.076	111.459	90.8474	103.518	148.733	96.3667	71.2645	61.289	56.0832	42.561	41.5512	38.8669		20.43	21.5956	56.3703	15.513	24.4922	46.2625	26.3473	58.2503	20.2675	69.8248	38.271	42.3385	67.1415	59.9848	39.4119	56.139	42.9329	0.17946		20.43	38.5095	38.9035	22.6205	30.5527	66.9043	-0.95947	47.6921	25.7697	33.7015	-1.003
	20.44	44.2233	34.6886	85.783	66.183	117.212	86.9488	91.4314	84.1919	75.54	130.019	92.0485	70.3986	74.9232	48.9996	53.0694	37.6799	47.0048		20.44	21.6153	60.2124	10.3933	26.3939	50.6329	29.9875	65.7271	14.9262	72.6917	43.4742	55.2155	65.3282	53.8209	37.511	40.5018	30.573	-8.34712		20.44	30.7313	35.4025	28.7324	39.5256	79.2069	11.868	33.1234	17.2425	48.006	-0.55182
	20.45	38.4785	51.1622	87.6742	68.0339	121.687	82.614	87.7694	83.8852	69.5798	118.75	83.1422	75.5054	70.3006	55.027	53.1008	33.8596	60.4821		20.45	37.0902	40.4145	17.2804	29.9797	42.7067	37.1973	65.9841	24.5003	61.957	51.7462	73.1951	33.581	36.5069	30.6791	40.0724	19.1103	-0.7182		20.45	17.6558	22.536	20.6531	27.7472	63.1306	25.3694	22.4588	34.1971	65.6328	5.77295
	20.46	25.3336	66.813	92.1235	73.5722	112.753	84.4789	91.4639	86.4323	73.5163	110.827	72.1736	83.2967	57.472	66.9476	48.423	30.0624	76.3597		20.46	47.6635	32.1314	15.2805	39.6483	36.6885	42.5886	66.1094	31.8604	55.7189	54.9845	79.5362	14.7515	27.9008	24.123	38.6842	9.91418	6.81471		20.46	7.03206	15.8766	16.4014	23.89	49.4416	34.9066	17.62	47.7603	71.669	11.2284
	20.47	45.3809	71.5709	105.021	82.1288	115.833	90.4479	78.8496	82.5502	81.5764	105.489	66.1755	74.5751	36.8611	43.181	56.3453	31.8978	78.0973		20.47	47.5947	48.849	-6.01459	62.5238	34.8135	44.0317	65.9494	34.4134	59.2439	47.2933	60.6081	23.9693	38.2014	18.1659	35.2145	5.63894	14.1389		20.47	1.73141	22.6937	20.4607	37.2312	40.9362	35.8368	25.4301	53.9608	52.5392	14.7965
	20.48	74.7878	73.257	120.301	91.5368	122.301	97.574	61.6364	76.8552	90.7994	100.88	61.579	61.197	14.0555	9.35108	67.8207	35.3215	75.8477		20.48	45.1718	53.2169	-6.78257	71.1913	33.4288	41.516	63.6992	36.7757	60.0777	43.2948	47.9842	31.1202	46.1521	19.3056	36.5126	1.84089	17.5252		20.48	6.93945	32.5402	25.2863	38.37	34.9208	35.6587	24.2386	47.8246	37.9746	14.6238
	20.49	93.1793	96.2128	88.2671	76.6689	90.9042	101.516	58.8248	79.3623	75.2362	78.4317	61.848	55.9147	31.9544	12.5607	48.9853	31.106	67.5323		20.49	39.2973	39.4776	22.5464	59.0266	32.7631	33.1958	58.3842	38.8581	56.9659	44.7108	44.6036	35.2403	50.6572	30.8506	44.8014	-1.25755	15.1376		20.49	27.5555	46.8284	31.2354	21.6171	32.5565	33.8563	9.84901	23.6005	30.1033	8.96636
	20.5	109.928	122.342	49.175	58.1793	53.8583	104.982	58.1618	83.0931	55.9755	53.3218	62.843	51.8403	55.9261	21.2961	25.6279	25.7508	58.3122		20.5	27.0896	37.7068	28.8792	45.7292	32.55	36.0662	58.133	27.4029	46.5922	43.9747	48.9254	42.7717	52.1906	33.7122	56.0151	2.3014	15.7468		20.5	28.395	59.4258	23.0535	18.7141	30.6276	29.8782	10.8288	11.1439	29.9212	9.83964
	20.51	105.436	112.464	82.3899	72.4728	43.2179	114.192	56.5287	70.0921	60.6107	71.8677	77.7523	40.6814	63.1509	28.3122	27.7811	29.2305	62.9881		20.51	8.43638	48.1163	11.8096	31.2788	32.7974	50.3249	63.035	2.17101	28.8285	41.0486	61.0858	53.7743	50.6996	27.7369	70.2052	12.6354	19.4058		20.51	9.10838	70.3023	0.49129	29.9055	29.1422	23.6862	27.4498	10.6628	37.564	17.359
	20.52	99.3617	100.597	115.955	86.5996	34.9008	122.492	55.484	57.53	65.3197	91.4933	91.6194	30.117	69.452	35.7672	31.2722	34.0565	67.7023		20.52	24.4517	64.7631	15.799	20.8929	43.754	46.4834	56.1182	7.88399	36.3932	42.1597	65.7197	48.76	53.2015	29.4327	64.5123	16.433	17.3959		20.52	9.42353	58.2191	7.52646	45.6198	25.5628	15.1737	27.2424	25.233	39.523	19.9554
	20.53	80.0332	79.2853	99.8966	72.1035	49.7745	109.193	66.2652	66.2353	52.837	97.4932	75.0536	36.2446	71.3904	52.8172	40.1034	57.3516	62.3323		20.53	64.9841	85.8209	34.6809	13.3813	62.2839	29.8419	40.8432	35.4806	61.8696	46.1258	65.0308	32.4186	58.5273	36.5535	44.7584	15.608	11.3772		20.53	23.6006	29.8993	35.4924	64.5327	20.5027	5.02017	15.1342	50.4471	37.4623	19.0705
	20.54	63.1687	63.907	83.9613	59.5328	63.5642	95.7607	77.426	75.6881	46.567	101.812	61.1342	43.1151	71.4596	66.4783	47.236	76.2038	58.7135		20.54	50.8021	77.743	31.3532	25.4688	56.2349	23.9571	37.6983	42.0161	65.6015	58.2953	55.4222	36.4988	57.1262	44.0194	52.1541	14.8616	12.3731		20.54	26.3208	26.9667	47.4511	74.454	32.7314	1.73427	12.8924	47.4124	38.3522	29.136
	20.55	61.3659	84.7968	68.7806	58.7324	70.7284	81.511	90.9063	89.71	78.2708	95.8547	63.3903	54.5256	60.1033	59.424	43.9863	67.8996	65.8		20.55	10.3841	55.6942	17.376	46.9541	38.4002	23.2305	40.3698	38.4526	58.9068	74.3984	41.5366	50.3713	52.4993	51.6508	72.5681	14.1528	16.7327		20.55	23.5474	36.2075	51.7342	80.064	53.2504	1.74158	15.3816	30.8321	40.6569	44.4526
	20.56	54.3255	94.2521	54.5371	62.0359	71.9497	69.2753	98.384	96.2081	98.8504	88.915	63.7052	63.0168	46.5501	49.139	40.9371	58.296	69.2979		20.56	21.3567	35.541	14.5885	50.5867	37.4161	26.6749	44.2279	32.2958	63.8526	68.1021	43.4853	55.2386	43.5595	46.0162	67.019	11.9965	28.7781		20.56	31.308	35.8293	45.301	64.4968	53.9158	4.80818	20.52	22.0669	42.221	45.3349
	20.57	29.8246	65.5865	43.4178	79.0222	53.358	63.7536	85.8493	77.6229	82.3435	78.6999	57.5478	61.7748	25.6729	28.0828	38.5559	44.3607	60.8324		20.57	48.0247	15.9666	15.2187	48.7667	41.5784	31.3933	48.4486	25.3468	72.3536	54.9645	50.2701	57.3558	33.3026	36.33	53.5403	9.39828	43.171		20.57	42.2859	32.5133	35.5949	42.4617	48.5178	8.80929	26.4676	15.6886	43.5588	41.8087
	20.58	18.6861	50.8267	38.9843	84.7977	41.5234	60.3629	76.7219	65.9308	69.5557	72.6291	55.0246	64.5558	14.9881	18.7042	43.0668	37.3165	48.9124		20.58	52.6811	28.4066	21.0932	49.5441	39.8569	9.29622	68.2304	27.4488	61.2733	47.2158	50.1357	48.1356	43.8315	38.3311	56.339	20.7139	48.1686		20.58	27.147	34.8795	29.3258	38.2974	41.838	14.2208	39.4755	19.284	33.8435	26.5981
	20.59	35.8287	65.4973	48.7006	66.8469	43.9899	61.482	74.8056	68.8277	64.6393	75.3298	60.1932	75.8517	25.8743	34.0403	62.1638	44.8567	29.6812		20.59	53.6401	46.2244	27.8487	50.7578	37.1468	-17.3054	90.6261	31.0711	46.9038	40.3723	48.8391	37.011	57.852	42.2955	61.872	34.3669	51.5882		20.59	7.62114	38.2003	23.6341	37.135	34.9429	19.8691	53.6693	24.5547	22.2714	9.42473
	20.6	42.005	63.3861	51.1556	60.0346	40.6693	67.2125	66.1029	71.2549	59.0169	70.2131	69.643	73.9713	30.4777	43.0818	70.151	43.8002	17.5343		20.6	44.7456	65.6577	32.0688	38.1885	48.524	-0.40714	72.2713	54.2113	60.2643	51.7741	44.1913	40.5545	45.199	38.2768	43.5332	29.0649	27.7332		20.6	0.92368	37.5292	18.9219	25.4582	37.2018	13.5883	49.9193	32.8041	35.2355	15.7898
	20.61	32.4673	37.2268	43.2057	69.1836	29.056	79.5508	47.6755	73.0091	52.3832	53.8941	85.2275	53.2099	26.0778	43.1033	62.2181	30.4247	15.5394		20.61	35.4592	83.0858	35.6125	25.5692	59.3841	18.7867	53.2112	76.7495	74.1514	63.4517	39.5387	44.9562	31.8315	33.9466	25.131	22.9797	3.6299		20.61	-4.01247	36.5455	14.5011	14.4137	39.8779	7.365	44.3721	39.9444	48.6301	22.8101
	20.62	35.2706	31.4119	34.166	63.6437	27.1101	88.1444	38.0256	72.9714	52.045	48.8273	86.7115	45.2546	27.8442	47.4543	56.091	19.3783	20.8917		20.62	30.5809	45.1021	25.0872	32.287	35.4633	33.4396	76.5986	54.1231	60.3823	55.0655	39.7819	50.0506	39.5705	33.3477	40.8346	24.6056	13.8499		20.62	18.3649	33.2835	16.3128	35.8399	39.8548	20.5436	18.2299	13.3116	36.6229	11.8573
	20.63	50.3582	45.8471	24.0414	43.4827	34.7865	93.0105	37.1125	71.1501	57.973	54.9607	74.1601	50.0459	35.7484	56.1148	51.7612	10.6502	33.5573		20.63	27.9531	15.1975	17.8258	37.8355	16.0672	45.987	93.3537	33.1029	48.5737	47.7142	40.3735	52.2897	45.681	33.7185	53.7162	25.1528	22.6359		20.63	37.8805	29.9657	18.3247	51.2066	41.8595	30.2458	-3.4723	-6.75484	27.0788	3.15804
	20.64	51.3557	55.3153	38.7509	38.4072	44.4355	71.9128	50.8989	61.6557	45.4374	53.3372	71.1262	47.2491	44.1781	52.2139	41.7713	20.0722	34.4587		20.64	40.8506	41.03	33.0816	35.316	27.8871	44.0092	64.3548	23.1629	50.2898	47.5028	43.3689	34.8314	40.5561	40.7786	47.1285	18.2581	21.5287		20.64	37.6541	26.2632	21.719	24.7697	57.8537	15.9639	5.45723	18.4801	34.5264	10.0062
	20.65	42.6146	61.3502	70.6253	43.7586	55.4479	32.8694	74.8455	46.8577	20.14	46.352	74.6704	39.2071	52.9707	39.6306	27.8691	42.0393	27.2289		20.65	50.2311	57.7729	41.9147	34.8903	38.1597	45.3357	44.6746	15.5553	51.7567	45.4367	44.7828	26.6989	39.7592	47.8208	43.3892	11.8026	19.3717		20.65	36.8934	22.5506	29.5533	8.06132	66.6714	5.03242	14.4801	38.8575	39.7651	12.6621
	20.66	38.0776	52.3488	59.1399	47.5465	55.5765	44.2076	72.9564	43.9438	14.0142	54.4137	64.5078	33.7174	52.6279	50.341	21.1001	38.4198	33.065		20.66	46.9016	41.6672	27.5379	42.031	42.8405	58.6025	58.6709	16.3755	52.3228	36.6683	40.4811	52.2687	54.6033	54.7981	49.9434	6.93418	13.4204		20.66	34.2019	18.802	53.433	26.5106	49.5545	6.20862	23.8401	41.68	37.0204	0.16827
	20.67	35.5061	36.3179	27.3848	50.6036	50.6171	79.0984	58.9895	46.5854	16.8506	69.5096	47.9374	29.4206	48.0143	71.9406	17.6656	22.8391	45.0093		20.67	39.4446	31.1908	15.373	47.1884	43.93	55.3285	67.3784	19.0355	55.4566	29.6271	36.8924	67.6124	62.7219	51.5938	48.4238	6.58603	6.35141		20.67	31.8426	18.3254	67.1105	40.1864	38.7654	10.0004	28.2773	45.4462	39.7131	-3.02456
	20.68	47.5532	19.2061	41.6383	57.9532	50.0939	67.6695	48.478	49.5287	44.1671	63.6331	40.1001	25.8028	34.1652	66.0785	21.743	22.793	49.6249		20.68	22.6652	33.4284	8.20344	47.8661	36.9083	14.6955	64.1412	25.8504	64.3899	26.4875	34.9143	59.8599	55.6501	25.3934	28.6693	16.4472	-3.24197		20.68	30.2334	25.239	57.7456	43.0808	42.2676	19.6997	21.5961	51.3439	54.6864	14.7898
	20.69	63.9281	1.77414	69.5125	66.5734	50.884	42.5281	38.9894	52.5612	78.7307	51.548	34.8481	22.386	17.5823	52.0865	28.0442	27.3458	52.0709		20.69	20.8234	37.7052	17.3544	44.3715	35.9178	-2.35168	55.8736	27.8469	62.5923	31.2906	39.6496	52.5654	49.501	15.3328	24.5798	23.4875	2.13145		20.69	26.8655	32.3815	45.8545	38.3965	39.8846	22.9026	17.1568	55.2106	52.4481	16.8847
	20.7	48.5857	10.6033	51.4331	82.861	39.8278	47.3984	41.1285	57.7272	66.9383	60.707	39.4404	38.0368	29.4301	53.2425	24.0618	41.7501	33.4241		20.7	41.6682	45.0788	51.2924	34.5402	44.0874	16.4224	39.9662	22.5252	44.4971	48.1568	54.581	45.9659	44.7536	29.785	44.282	26.2436	30.2364		20.7	20.8263	39.8715	30.1265	22.2018	28.5632	16.239	16.1225	55.9928	24.0693	-4.89493
	20.71	28.1532	23.6466	25.9796	100.379	26.8708	57.0844	45.1336	63.2357	47.7072	73.275	45.6121	56.7474	45.8403	56.8292	18.4291	57.7353	11.3924		20.71	61.4273	50.9907	56.0482	24.8697	48.9622	20.4388	41.804	15.7436	42.8177	47.9402	58.7021	38.6198	46.4874	28.5791	51.0791	18.1931	42.1666		20.71	18.2484	38.5915	25.3727	15.0302	32.957	15.4307	15.1923	44.3417	18.6984	-11.0498
	20.72	10.7244	54.9517	34.5034	60.2704	42.6177	35.1263	50.9898	46.666	71.3102	82.9505	46.3215	57.5898	47.3416	56.4087	41.0746	44.0339	25.2005		20.72	80.0436	55.3639	30.0834	15.3683	50.3686	8.91928	62.3225	7.42513	58.4195	29.7402	51.4431	30.488	55.0441	10.8898	44.2911	-1.23359	37.0696		20.72	19.314	28.0792	32.1715	17.3574	53.8941	20.7867	14.3718	19.6018	37.5479	-0.75617
	20.73	-5.08919	84.1212	43.9316	19.593	59.9946	13.2965	56.7953	30.0066	94.757	91.4058	46.4503	57.0788	47.7153	54.83	64.4958	29.5478	40.3567		20.73	75.8658	44.6798	22.7041	17.4318	52.1231	6.71799	68.4532	5.7631	59.7243	34.3474	36.6824	21.0333	57.7659	13.4505	44.8965	3.64096	31.279		20.73	25.9386	31.2339	36.1158	29.1981	62.5643	21.3498	17.5918	16.5841	42.6674	9.9338
	20.74	12.4716	43.5118	34.7967	32.4166	81.4376	30.8999	59.309	36.7743	65.2285	75.3684	39.6419	46.3098	39.5748	31.4572	72.9911	31.4104	44.9179		20.74	54.9981	22.9708	28.933	27.9632	54.1325	11.3394	64.0492	8.97487	50.5606	55.6539	16.4289	10.61	56.2155	30.8385	50.9156	26.3089	24.9804		20.74	36.6333	44.3956	37.97	48.0046	62.2526	18.4038	23.7702	29.4715	37.7333	20.9141
	20.75	25.8881	7.31188	25.8516	41.9783	94.4789	44.3781	59.4808	41.7383	42.0433	61.1847	34.0879	39.2495	35.6532	14.62	75.1372	33.14	49.6161		20.75	41.4073	34.7185	39.2556	26.1503	54.2353	21.0812	61.0761	18.1708	59.0563	59.1003	33.53	8.91625	44.1935	37.0702	43.3147	31.8351	28.2464		20.75	34.6081	37.9103	30.3536	41.8262	62.1331	18.4106	42.3891	36.6557	36.351	35.895
	20.76	12.0868	0.07184	18.1527	30.1179	52.3407	30.7635	44.2728	34.856	60.5175	59.1768	36.7741	56.5465	59.4412	40.7074	35.5832	33.9959	55.2154		20.76	31.4424	63.1366	51.6179	18.187	53.3882	33.3745	58.8159	30.3483	76.3509	53.6478	69.2432	11.5719	26.9539	37.7432	28.9273	28.8201	36.2779		20.76	26.2451	21.6358	18.0183	23.1986	62.1091	19.8886	67.2067	40.9981	36.7382	52.8692
	20.77	4.37022	-1.7336	12.1149	23.6017	19.0445	25.3795	28.8775	28.5494	69.2674	56.3378	34.4875	65.3784	72.9003	60.2477	4.83861	34.4816	57.4178		20.77	43.9106	52.385	30.5853	16.2997	42.8063	47.3354	57.6515	9.56479	78.4057	52.861	61.9242	27.5987	22.1864	45.6186	24.2111	18.3819	37.1705		20.77	29.2431	20.8969	-6.25976	22.4846	50.5756	12.4719	55.7237	36.0037	35.6645	34.4023
	20.78	17.9427	15.4757	11.8896	35.7842	16.6851	48.7936	12.8265	24.2568	43.9934	50.5909	14.8021	44.5927	50.2202	56.8804	4.91691	33.6732	47.7348		20.78	63.5572	29.0994	-1.13346	16.3567	29.1094	61.8299	56.8378	-21.7659	75.5838	53.5673	40.8351	47.9042	21.4097	55.7988	22.5893	5.56813	35.7787		20.78	35.8768	25.1292	-34.3594	27.5027	35.359	2.20887	32.6247	28.0214	34.1234	4.59429
	20.79	24.0977	32.2412	14.8025	36.1837	10.5681	57.1532	8.09462	26.0164	28.475	53.4062	3.8942	26.1501	39.957	54.685	13.95	27.0108	41.2528		20.79	54.1204	39.7533	8.09016	35.1268	24.4376	49.8545	54.0314	13.9593	68.495	46.396	34.7822	43.7182	33.1462	59.2287	34.9795	8.06049	31.8673		20.79	32.5216	30.535	-9.96222	35.7686	42.5833	6.71527	25.6477	36.3719	55.4657	18.6218
	20.8	13.9284	48.0297	24.6223	10.6509	-3.81959	32.3804	28.274	41.0957	34.4263	75.0656	12.304	12.8643	57.021	55.0687	42.6911	7.46476	41.8153		20.8	39.4592	56.5041	24.6684	57.2585	21.3869	33.1242	50.867	61.7303	60.6398	37.8097	31.4304	35.1326	47.1307	61.4459	49.8867	13.3022	27.5035		20.8	27.3722	36.1516	23.8651	44.6179	53.8387	13.8748	21.5667	47.6565	80.9187	40.5235
	20.81	9.93653	49.2817	30.8627	4.46477	-5.08946	21.3124	34.7265	42.4853	39.6825	83.9111	24.7468	11.5538	63.7797	50.028	60.4006	4.77938	39.5552		20.81	12.572	56.0615	58.0038	61.3169	38.0812	30.2317	58.9773	46.6714	48.4372	33.4808	21.5846	34.2293	52.1293	60.238	55.9734	22.1932	14.4244		20.81	30.6653	26.5433	16.9159	56.9674	35.0347	25.0709	19.3232	30.323	66.1368	13.4185
	20.82	15.113	28.9603	31.7909	26.9907	13.1087	30.5832	20.8067	23.5584	43.9069	73.7392	43.1752	28.016	55.2443	36.937	61.7376	27.1168	33.1062		20.82	-13.2805	53.6722	90.966	63.444	54.8971	28.3987	67.0722	28.144	36.3621	30.0646	12.3761	34.0585	55.9335	58.6546	61.2528	30.7823	1.38919		20.82	34.1127	16.2091	7.5692	68.4483	14.749	35.9567	18.1085	11.4977	48.9342	-15.6152
	20.83	6.40973	25.7949	29.3817	38.4325	15.1033	34.0605	25.1161	11.9848	45.5281	71.7676	59.2253	32.0269	46.7329	42.1977	46.806	34.854	29.3118		20.83	24.9099	23.2524	72.4256	40.0988	30.52	31.515	48.7015	33.7233	38.7115	48.5414	40.2288	41.6429	38.9435	51.9109	58.795	20.4973	9.92061		20.83	23.4987	15.6936	8.78067	41.7237	12.1701	26.7831	48.3788	6.71231	40.2404	1.11937
	20.84	-16.5844	40.2941	23.5363	38.4615	0.41435	31.5724	48.1948	7.98262	44.4691	78.2392	72.8266	23.218	38.2461	66.3542	15.1237	27.5583	28.2503		20.84	57.3534	-3.43992	55.9775	19.1094	9.68608	34.4728	34.5018	35.2165	41.0624	63.6863	65.7054	47.209	22.9023	44.8145	57.0148	11.7919	16.8907		20.84	14.586	15.547	11.3691	19.8438	9.91284	18.3731	72.76	2.63609	30.5651	15.849
	20.85	-12.3074	37.3143	22.0034	46.7475	-0.15721	20.4346	56.5905	15.2412	37.8689	64.9625	66.2358	32.7462	27.821	62.8757	14.5627	32.5572	27.3921		20.85	46.8999	-2.30774	55.1467	15.7049	15.3022	36.2479	51.4383	6.20677	43.4246	53.9606	73.4451	37.7103	13.9435	35.0844	60.2919	14.8778	12.2072		20.85	18.3743	18.1551	24.2361	34.1268	10.057	15.6636	53.1821	3.85427	13.5611	15.6116
	20.86	11.4888	21.8242	23.5572	60.9431	9.37552	3.10579	54.4773	30.5596	27.3027	37.551	45.1926	55.3987	16.0089	39.6182	36.2764	46.3557	26.6792		20.86	38.7694	4.87083	49.6303	10.9216	23.8676	34.4993	64.5104	-11.9818	45.0589	47.1634	72.3394	29.5499	9.01295	30.3273	61.0355	19.135	11.2593		20.86	23.8531	17.2721	31.3968	42.7965	12.4815	13.7473	33.2281	9.79925	2.10508	15.5925
	20.87	6.65854	3.73046	13.9741	46.2786	20.7272	4.46244	33.4492	23.0737	23.7333	36.7094	39.4752	41.8686	35.1234	29.9903	35.2603	47.753	27.1021		20.87	39.4689	35.0334	26.3034	0.89673	43.6443	19.3566	62.8926	10.963	43.9258	51.498	37.6105	26.4764	19.3948	44.4744	52.1486	27.8447	24.5122		20.87	35.7584	3.11873	16.8669	30.1286	23.5752	14.8463	11.8435	33.7124	11.7377	16.4022
	20.88	-12.0821	-15.6283	-1.02056	17.5899	32.9624	14.8988	3.22984	4.50648	23.5641	48.779	41.2048	10.7561	69.2661	26.9856	23.1991	43.1243	28.0769		20.88	40.9916	52.7632	10.1823	3.91621	56.4648	13.6317	62.159	26.1957	42.2046	51.904	19.5356	31.453	30.8826	50.432	46.2042	35.4087	25.6688		20.88	41.2924	2.27354	11.1881	25.3685	31.926	14.9624	7.11961	45.7845	23.2943	9.92355
	20.89	-1.75025	-21.7012	20.4141	12.2349	54.4118	13.9441	20.4313	7.16087	27.045	50.7994	41.9032	22.5676	58.0901	34.7235	19.6857	34.3265	11.0472		20.89	44.4488	41.2638	11.002	37.6029	52.9312	30.0472	63.5041	23.2974	39.1007	43.074	40.614	55.3546	44.9706	37.1362	47.1779	40.2789	-1.61238		20.89	31.8479	32.7156	26.3181	39.1994	33.8286	12.7677	41.5647	30.0181	39.3739	-13.6895
	20.9	17.606	-23.6502	53.157	14.1227	78.7214	9.45357	52.3527	16.4028	31.6591	49.7005	42.2814	47.7032	32.8468	45.7961	18.8257	24.2346	-11.5715		20.9	44.6868	41.6994	23.2437	61.846	44.2181	39.141	68.486	23.6803	40.91	35.747	53.6689	63.1213	54.6846	27.2219	45.5191	40.1913	-10.898		20.9	32.8492	49.1826	32.3505	51.1853	41.1423	10.0143	56.1815	19.3284	45.2168	-20.7568
	20.91	25.6791	-3.00021	37.4527	21.8458	71.9142	5.21441	53.7069	-4.00266	24.3834	45.3463	37.0021	53.2632	33.565	45.572	30.6158	10.5143	9.17859		20.91	39.8588	60.9158	53.4592	71.2282	27.3543	36.713	79.1905	29.2267	50.4511	30.7853	54.0981	45.4978	57.515	22.6288	39.7183	32.3019	8.13446		20.91	50.2884	43.6585	24.0666	60.268	56.9714	6.38182	39.5959	16.6273	34.9507	-1.78751
	20.92	31.8117	21.5361	13.4168	30.5724	59.7556	1.01846	49.8044	-29.5067	15.0631	40.4322	30.7497	55.4568	38.7479	43.4052	44.5815	-3.82986	37.3869		20.92	37.7677	61.1172	63.6019	59.1578	15.1539	33.5596	67.3684	34.0118	48.5473	37.0886	43.9302	35.9141	55.3194	26.876	35.7759	22.9173	18.5461		20.92	56.3815	37.3556	25.9524	58.6276	52.641	9.50332	15.9681	19.9955	32.7957	12.8103
	20.93	8.29376	22.7798	2.14177	39.6818	44.9868	18.8607	33.8998	33.9799	17.8316	58.3084	24.9952	40.8278	44.0171	25.7957	42.1259	17.0567	39.5163		20.93	38.6572	40.6117	51.8858	23.7256	8.03193	29.6162	31.0148	37.9674	34.1805	55.6593	22.2223	35.0859	47.6505	40.7503	33.8576	11.9042	19.5694		20.93	50.119	30.2043	38.9126	45.3102	26.3573	19.9801	-15.3285	29.9731	39.4733	22.6475
	20.94	-15.3718	22.7969	-7.82835	47.8661	30.7236	37.2939	18.2184	99.3584	21.6393	75.8108	20.0949	26.1693	49.4572	7.97097	39.0174	39.4024	39.7495		20.94	28.1861	44.8256	32.0532	16.2822	15.5742	20.8302	22.2427	41.8534	36.5758	55.4783	24.1465	35.1767	48.4179	35.1208	36.221	5.87331	21.9285		20.94	41.5502	17.3007	37.0934	37.8365	26.114	20.8157	-11.1634	34.8771	45.6217	28.515
	20.95	7.96906	27.7398	-2.26146	28.7287	35.548	34.6595	29.7156	65.403	34.4973	43.1383	38.9482	39.7375	59.6669	10.6425	45.4812	42.8879	30.4229		20.95	9.10419	67.7758	6.06848	30.0533	34.2315	8.37379	34.3764	45.6863	51.6762	41.0839	43.9831	35.9642	55.5798	14.7084	41.8299	3.61846	25.2998		20.95	31.2334	0.03689	24.0721	34.7921	45.6088	14.3437	19.8802	35.9353	51.3687	31.3735
	20.96	27.5716	30.8925	3.47002	14.6961	40.7539	30.7932	38.8847	35.7275	44.2316	17.7061	55.2002	51.4593	67.3901	13.8017	49.9123	46.2956	21.7705		20.96	19.1907	67.0541	13.7789	42.7168	34.7121	9.89931	45.5338	48.4354	60.8306	51.5423	49.4853	33.9421	59.0671	4.28345	32.2898	3.72232	15.968		20.96	38.6221	3.4512	25.0422	33.124	59.3565	12.1468	23.8729	32.1127	52.6469	28.4829
	20.97	20.6865	21.36	10.3666	36.832	48.6623	18.1998	31.5591	36.3762	31.8345	43.5752	53.0219	50.0984	57.4947	20.417	39.9423	49.1519	17.8953		20.97	44.3718	54.082	38.9263	54.807	25.7866	18.6603	56.1858	50.6235	66.908	74.8621	47.5692	30.4659	60.6529	-0.97296	14.91	5.04657	0.06227		20.97	55.173	17.5662	33.2527	32.1683	70.1301	12.1623	13.8669	25.7641	51.6127	22.6171
	20.98	16.8046	17.7777	18.5698	51.585	53.2683	9.89412	25.5979	36.477	24.8038	63.1183	47.3374	46.0995	48.5995	28.8269	31.4274	47.2509	16.8833		20.98	49.6599	38.226	36.7125	45.1375	32.8308	25.6688	54.5471	47.8212	75.3151	86.1373	44.2871	31.1747	58.0716	9.36183	41.9113	8.83823	6.22899		20.98	41.8706	30.7866	26.5017	44.3324	51.2054	16.9031	12.8335	20.9744	55.8785	12.5358
	20.99	23.9657	36.0723	31.5776	39.1923	45.7327	17.3537	24.6536	34.5636	37.5046	59.4014	28.7615	32.4011	43.3823	43.8356	28.2628	27.8584	26.3983		20.99	48.2859	21.4042	25.3355	28.1807	45.2234	32.0904	48.7921	43.3477	84.5024	93.3789	40.5473	33.2852	54.0947	24.9182	83.7758	13.4563	19.7877		20.99	18.5701	43.7072	14.7403	60.8902	22.3347	23.2264	14.8051	16.7067	61.9191	1.0427
	21	31.4392	44.7718	36.6288	29.7198	41.5671	21.9049	28.6535	30.8487	43.6477	55.023	24.4264	26.2295	37.0612	50.5942	23.9146	17.6127	36.2635		21	37.1629	20.9428	36.3052	18.3505	49.0951	24.892	48.0652	72.0254	93.6646	87.8987	45.9508	26.2958	53.5749	23.2081	71.4213	20.8327	4.51633		21	19.6297	44.7003	25.7308	50.2026	22.6926	12.5869	25.0791	28.2463	62.9667	12.7671
	21.01	39.6286	31.499	23.4603	26.9339	45.1189	19.7966	43.9746	23.0087	34.7745	49.1298	52.7016	37.2941	28.2129	38.4608	16.8558	28.3125	46.9299		21.01	24.1727	23.6151	51.555	9.88506	51.3345	15.085	48.3011	107.052	102.822	79.9818	53.1054	17.5633	53.7171	18.191	48.6824	28.7377	-16.2768		21.01	25.3547	43.409	41.0789	34.2967	28.6484	-1.30134	36.9432	42.8135	63.0581	28.9382
	21.02	34.986	27.2215	24.0511	31.6219	49.3387	25.6622	51.0636	16.8689	30.2996	48.8415	61.6038	42.0265	21.7522	29.7522	17.3413	36.821	46.3929		21.02	30.487	22.5941	61.1573	32.3467	51.5544	33.312	60.5904	89.3226	91.2915	75.3999	48.5804	9.68055	39.3145	26.2848	43.6383	23.0121	7.68657		21.02	22.6906	42.2527	35.6344	16.1901	29.8124	1.50566	17.3252	21.8411	56.0856	30.6962
	21.03	10.6153	36.7738	45.7956	47.8002	54.5858	43.7871	45.4964	13.3432	32.5866	57.1704	40.7216	37.024	18.9621	26.3086	29.4255	41.9608	28.6311		21.03	38.2634	21.3981	70.0792	56.2945	51.5777	53.4448	73.4522	68.2211	78.5229	71.1132	43.5562	2.39835	24.4542	34.6741	39.7094	16.4078	34.3391		21.03	19.6098	41.0528	28.532	-1.51512	30.6596	5.35297	-3.94116	-0.72913	48.8807	31.1289
	21.04	4.41514	38.2925	54.2642	52.8002	42.7481	45.1411	41.2955	19.0603	40.0289	58.6317	38.829	33.1281	21.4668	29.7636	39.2614	43.6298	18.8595		21.04	45.824	25.5003	66.3822	36.9246	49.436	62.3451	69.0957	79.0126	82.4869	68.9309	58.0015	22.0114	42.0647	7.91678	24.2925	17.6651	25.3255		21.04	27.5925	37.1592	17.4944	9.30358	33.8659	-2.23653	12.0881	31.9932	56.9319	19.9941
	21.05	17.5681	31.2551	48.5925	45.8938	12.7136	28.6323	38.5498	34.622	52.9619	52.7784	57.1624	30.4111	29.6111	40.5662	46.7028	41.6025	17.5984		21.05	51.8974	29.3674	59.7116	21.3516	47.719	69.5311	65.5753	86.5498	86.4041	66.1689	71.4153	40.057	57.5574	-14.0556	12.7479	19.2808	17.8609		21.05	33.9157	34.0488	7.99753	19.0073	35.8446	-7.66163	26.8734	59.6579	62.6064	11.6804
	21.06	9.06254	28.5176	38.6508	40.5793	15.1677	16.0419	28.1996	39.5707	53.1538	46.7992	62.9813	28.9417	33.2517	31.1465	52.9983	41.6093	19.6355		21.06	45.8991	31.3247	28.9028	36.6011	49.4501	62.8022	68.8404	67.6695	89.9419	58.7009	76.4545	45.3792	55.8596	2.81376	32.6351	23.8056	22.9688		21.06	26.7677	37.2968	11.0086	19.6593	27.8569	4.48248	31.5617	46.2673	48.9876	26.2667
	21.07	-15.4923	28.9664	25.5452	36.4446	41.6962	6.35491	12.2145	36.6549	43.9045	40.7269	59.5273	28.3967	33.5553	6.74172	58.4448	43.1234	24.1164		21.07	42.8794	33.7073	8.77302	49.68	56.9131	55.4023	70.344	51.0666	92.6928	53.6231	75.8182	49.5731	51.5247	16.6471	50.1942	26.2597	25.997		21.07	24.5962	41.1514	14.0489	21.9001	23.3295	15.119	33.5106	34.4597	36.7861	34.0218
	21.08	-4.85285	29.992	16.4746	40.2475	32.7083	9.84635	18.6572	29.0284	46.0504	45.0605	50.0518	25.3242	40.2796	16.8612	56.3596	30.0991	30.5889		21.08	51.7883	37.7922	31.4069	54.0667	87.3295	45.3156	64.7941	43.5841	92.2925	58.1162	52.4539	49.2488	36.6302	18.3221	58.4301	20.422	20.6973		21.08	42.3521	47.4358	17.2055	30.5027	32.6589	19.7187	24.4893	28.9917	30.2596	14.4207
	21.09	23.5541	31.3087	9.44114	48.0577	5.79014	19.9909	36.4224	19.0236	53.9488	54.6477	37.5365	20.9757	50.2454	44.4099	50.4723	9.73515	38.0669		21.09	56.6061	40.0927	45.6926	52.3225	106.265	42.0159	64.4242	42.2873	88.7704	56.8179	37.7207	45.8254	24.5273	27.0566	61.9216	13.4163	12.3428		21.09	53.1302	45.4523	17.2524	38.9769	40.3522	24.9826	22.1565	23.3437	29.0623	3.72137
	21.1	24.0327	25.8114	13.7135	49.2738	7.83478	15.3824	45.3873	8.94454	51.302	58.2728	37.0214	12.6323	50.6194	43.7682	44.7464	11.0961	35.1691		21.1	51.4061	38.0233	39.5351	35.5654	97.086	55.3362	76.7388	56.1377	77.6038	41.3377	44.1225	34.8133	19.2601	53.0784	53.7951	3.55089	-3.49198		21.1	46.8209	23.2231	9.68399	47.1367	44.0388	31.8735	36.2021	17.255	40.9149	14.8203
	21.11	15.4317	18.0987	21.6615	48.3463	19.2951	5.97798	51.4911	-1.15877	45.227	59.9597	40.4077	2.98995	47.875	33.9618	39.073	19.5197	28.8981		21.11	44.3936	37.2154	40.3878	21.0398	81.8119	57.634	88.1919	58.9659	71.8975	30.4073	51.8156	29.7167	25.4016	63.2085	47.6397	-7.95046	-10.9295		21.11	49.1994	14.3456	7.65796	52.3003	40.2159	31.7835	37.5793	19.3018	43.5563	16.9185
	21.12	22.7692	29.4193	13.3653	39.8521	36.1576	29.9231	56.5173	10.3332	41.0064	36.7535	36.4995	23.7273	44.1446	19.0495	26.5194	24.268	22.8527		21.12	34.4253	38.4653	52.6733	10.1534	56.5973	41.9557	98.24	43.818	75.0962	26.8969	61.6149	34.2672	50.1498	47.4208	44.6988	-22.1195	-4.67184		21.12	65.747	27.2432	14.6709	52.5773	24.1456	20.3086	18.2954	34.6168	31.1749	4.3372
	21.13	33.0347	44.2364	2.08488	29.9682	54.0128	59.9952	61.3456	25.7924	37.1266	8.9741	31.2513	50.0457	40.2333	3.19906	12.7018	28.3412	16.8486		21.13	34.9601	43.8232	51.9918	9.01234	43.6686	36.5341	102.815	41.3375	70.4696	30.7863	61.9123	36.2709	65.0164	32.6116	41.9697	-16.1892	1.73897		21.13	65.9292	29.6675	13.8728	50.9354	24.5583	16.428	11.7052	48.1249	25.4567	7.25367
	21.14	36.8277	32.5774	19.6205	40.7284	54.5335	49.4041	55.5062	43.4911	26.6521	31.3639	44.0694	35.2049	23.8764	24.4902	29.6268	22.4294	23.2746		21.14	47.3273	53.8094	36.7022	18.85	44.5805	42.6676	101.226	53.1276	57.0272	43.0124	51.5052	35.4055	68.7505	18.9048	39.4791	12.3849	8.32249		21.14	47.6744	20.2927	4.27467	47.1316	43.5398	21.103	19.4155	59.5974	27.2448	27.6295
	21.15	39.6207	19.1279	38.5692	52.2991	53.5094	35.8753	48.5836	60.2364	16.6046	56.5822	57.8064	18.3883	7.17974	47.5222	48.1623	16.1306	30.4596		21.15	60.2005	48.0914	29.3413	29.8863	53.4392	33.7555	82.5038	62.1542	48.4852	54.8766	46.6348	32.2914	52.2921	18.3047	35.6593	18.5257	13.55		21.15	43.2311	17.2658	5.21194	42.6062	50.7996	23.7767	23.8075	58.1617	30.6025	30.6329
	21.16	21.0533	7.7011	34.4998	39.5237	39.3178	18.14	28.4122	33.8606	40.9889	56.0366	58.3919	36.1024	10.9348	37.753	46.1396	21.7969	33.5263		21.16	73.4703	30.0536	28.2008	41.8627	68.5324	13.04	50.3416	69.0129	43.7875	66.457	46.1082	27.4134	19.9927	27.9867	30.797	7.06741	17.7137		21.16	49.623	19.219	14.4144	37.5146	48.8636	24.8806	25.5962	46.5996	35.1915	20.0076
	21.17	5.83152	-3.64674	31.6032	28.8809	28.2118	5.48964	12.315	11.0643	59.3624	54.4466	59.49	50.002	16.954	30.354	44.3151	28.1097	37.4263		21.17	62.3312	20.8445	30.89	45.9558	58.3656	29.3866	44.4639	48.2296	38.4375	56.1179	53.0189	33.6987	2.14309	27.5624	39.7385	0.67817	16.816		21.17	58.9818	27.2731	24.0869	34.3299	39.5162	23.101	35.4413	40.2781	26.9813	18.2573
	21.18	16.3019	-14.3876	37.7128	34.6161	40.7999	31.8868	27.5046	15.7541	31.5782	44.8369	64.5248	34.6091	40.3606	41.1559	44.014	39.387	47.7251		21.18	38.0788	16.3786	35.6367	45.8137	34.6283	65.6441	52.7068	12.5959	32.7369	34.0028	63.9254	45.9813	-7.94358	21.7086	56.0957	-2.98788	13.1991		21.18	69.9348	38.6047	34.0119	32.1696	26.1874	19.7724	49.6146	36.772	11.8952	21.2749
	21.19	22.9291	-17.8323	41.7184	40.1505	50.2895	52.7467	39.7574	20.3923	10.0359	37.6804	66.561	20.8608	56.8982	47.8388	39.0754	44.4019	51.3297		21.19	43.4124	23.6582	39.534	45.1097	35.3402	70.6328	40.2036	13.3809	35.4799	32.1711	67.4326	40.4271	-0.43755	19.5527	48.5804	15.6895	14.0672		21.19	70.9768	32.2823	39.55	32.9706	32.6899	16.894	51.4415	34.6865	12.4558	6.30813
	21.2	14.6856	6.95533	37.5825	44.9071	47.7894	52.1801	40.6465	24.8304	12.6462	40.0164	56.9948	13.4765	46.8571	38.5838	16.1923	25.1847	29.032		21.2	59.1054	35.0506	43.1339	44.2088	44.6128	64.6729	20.4362	26.9179	41.1794	37.4418	68.3489	28.6272	13.2285	18.6918	32.7059	42.1903	16.5058		21.2	68.5485	19.7786	43.5522	34.8084	46.1362	14.1731	48.9455	33.0985	18.4954	-14.9558
	21.21	8.46533	23.5011	31.5137	41.7567	41.1605	48.2337	39.7206	27.6834	14.5741	40.0819	49.4665	10.6269	39.7171	33.3847	3.65127	15.7944	12.0191		21.21	49.8204	28.2677	40.3164	44.1359	41.2371	43.5031	37.025	37.6641	41.9467	50.2987	78.6187	30.3168	17.6025	25.8116	40.1835	30.2166	15.1475		21.21	63.1053	27.8015	41.7205	36.059	44.6481	-11.2991	34.132	24.5448	26.9694	3.23889
	21.22	7.06849	20.3975	20.8367	19.7549	24.6881	36.2295	34.4678	26.7578	14.8751	34.7349	46.7973	18.5886	39.4932	37.8554	15.7671	29.8327	7.60544		21.22	35.4484	17.7833	36.1919	44.2316	35.2854	19.2355	61.0181	47.8417	41.7095	64.7005	90.7933	34.7538	20.0839	34.5568	52.4167	10.4069	13.0158		21.22	57.0479	40.0049	38.7006	37.1901	40.1186	-41.4048	16.81	14.5725	35.9393	29.4698
	21.23	3.13234	22.2175	17.6524	7.24032	15.6166	25.0058	33.0344	29.5957	14.1657	29.4045	43.6016	20.7897	33.1561	33.1868	24.4009	33.5565	14.2955		21.23	35.1886	16.5543	33.9158	44.9671	32.5492	21.1472	58.2279	61.3271	50.7775	61.074	91.4866	27.5841	25.6625	37.2672	45.3514	4.6841	2.97916		21.23	59.4993	34.3475	34.0508	32.1078	56.0578	-21.9873	22.26	11.2462	53.669	16.5149
	21.24	-4.84941	31.8813	26.4044	9.83978	18.3357	15.0254	37.6852	38.4295	11.8468	24.1008	39.5676	13.8139	17.0801	13.9582	27.4879	20.8485	38.6746		21.24	36.2267	16.4215	31.9104	45.7955	30.1518	25.2106	53.1134	74.6007	60.3373	55.7696	90.9966	19.7641	31.4613	39.4358	36.7124	0.32425	-7.69782		21.24	62.6712	27.4902	29.4736	26.9018	73.4029	1.58145	29.3471	8.5466	71.7215	0.53832
	21.25	-7.29646	30.4399	35.3356	29.5866	29.2291	4.04099	41.758	41.0092	11.6786	27.0588	42.6872	16.8443	14.7897	6.25112	23.1327	16.4952	43.4247		21.25	44.9737	43.2107	39.8994	50.0112	33.3603	20.7423	45.7746	43.6372	42.4829	38.8614	72.8604	42.8464	33.1993	39.4707	35.4884	9.68521	-14.9406		21.25	64.9661	50.3884	43.8482	58.2556	59.3898	16.2041	8.07486	10.8542	51.4667	15.1075
	21.26	-3.6452	16.7631	44.4642	68.2267	49.129	-8.04986	45.1938	36.6981	13.8798	39.1197	53.689	30.9	27.6884	11.2387	10.5777	21.3474	26.5474		21.26	51.2124	65.6818	47.4665	53.7662	37.6417	17.8375	39.3268	18.2526	26.4696	24.1939	55.5579	59.8034	34.1899	39.6216	35.9419	18.6212	-19.1285		21.26	66.2439	69.3087	55.7514	83.7205	45.6281	28.0422	-9.40111	13.6368	32.7167	28.7936
	21.27	-3.40635	6.72222	36.3267	67.0205	45.4837	-3.14192	51.5247	34.1812	21.1168	40.818	49.7496	30.4025	43.728	22.3945	17.7358	24.3594	26.4068		21.27	35.1767	49.8089	51.2876	53.4289	51.4518	28.815	40.7901	42.4072	26.8035	29.4237	45.6584	22.37	28.543	40.8027	51.2912	23.7826	3.80994		21.27	58.4904	52.9077	45.7102	56.896	34.0987	15.154	6.83272	20.6372	27.3266	34.6809
	21.28	-5.7849	-0.52952	14.9455	35.251	23.7782	14.8048	60.0762	33.0407	32.2164	34.5675	34.3499	18.7419	62.1763	38.2816	40.0147	25.9599	39.1036		21.28	22.4442	34.8107	51.4252	50.4895	59.6382	36.4276	43.3984	58.6152	28.0577	34.2644	41.204	-4.46855	23.1685	39.1218	60.8209	28.6039	21.9457		21.28	53.4076	36.4144	38.2819	36.8486	24.4675	7.49326	22.8879	25.2209	22.8951	34.1821
	21.29	14.6069	10.5333	20.7724	27.0229	31.8097	23.4612	58.428	28.2033	37.7195	38.5671	37.521	24.3593	53.5382	37.001	41.0328	31.8781	46.9168		21.29	23.6697	23.5086	35.9974	36.5547	44.0607	29.8212	50.8455	41.243	33.2004	37.4611	59.7591	13.4639	18.9459	25.3471	45.7583	31.9876	19.7868		21.29	59.6096	19.5315	41.8953	45.4395	22.8566	21.9225	38.1883	19.5921	22.5139	6.2739
	21.3	46.9362	31.1977	40.8632	31.1364	55.4308	27.247	51.4327	21.4277	40.2886	47.9402	50.3679	39.0346	30.7	26.7202	30.9048	40.06	52.1696		21.3	27.1269	14.9487	22.9937	26.3007	39.0314	30.4116	56.8844	31.6162	36.941	36.4239	72.6196	28.5746	17.6141	20.1308	37.8327	31.5201	20.6991		21.3	60.7848	13.8907	39.3465	49.2009	27.4177	25.6247	52.794	15.4638	26.0809	-14.5901
	21.31	51.645	19.8166	32.6454	30.0569	58.8439	27.5044	43.1336	26.7152	40.8853	48.2017	37.6602	33.6397	23.1563	27.4625	25.0827	44.6745	55.4213		21.31	36.2801	13.3875	16.1777	25.4414	60.9252	49.371	59.3293	41.759	37.1029	24.5797	70.9451	36.4836	23.6613	36.7587	48.1232	21.2224	29.4504		21.31	49.1292	36.9441	21.0689	40.6354	47.7319	1.94758	65.627	15.1652	39.7249	-17.4749
	21.32	46.9595	-2.4638	14.7992	27.2111	55.3839	26.5618	34.391	36.1057	40.811	45.3641	16.3153	21.4184	20.8147	31.7568	20.725	48.0755	57.9923		21.32	39.9826	13.1188	17.6753	33.9142	67.6917	52.1446	56.549	47.725	40.9904	25.9702	58.7538	35.3929	25.0902	46.1467	55.343	13.7975	29.4217		21.32	39.6926	41.2296	18.4486	30.0442	53.0025	-7.62712	62.2211	10.2028	40.5551	-6.7299
	21.33	20.1285	-2.59194	23.9887	26.305	52.9742	35.1613	26.3339	36.7441	34.0019	24.012	37.2218	15.8265	25.8149	44.1267	33.1368	49.9388	35.4117		21.33	34.4694	15.0351	33.2293	58.1656	48.8811	27.5516	44.934	46.6285	51.1775	49.7376	28.7808	19.0862	18.7103	43.294	57.3708	11.2298	14.5485		21.33	34.007	13.7827	42.3009	16.0275	32.8371	6.64208	31.3583	-2.6448	19.7194	27.0602
	21.34	-11.0361	1.61482	38.4688	25.7785	50.7701	45.6283	18.4109	35.6698	25.8748	-0.96322	66.3961	11.5319	32.2518	58.0891	48.83	51.5014	7.90913		21.34	31.5738	19.445	44.0241	62.2112	36.4228	23.4963	44.4156	48.8765	47.0471	53.3102	24.4315	13.6511	22.6273	35.7105	53.392	5.5514	5.04557		21.34	25.543	11.1934	54.9946	15.0031	25.8948	9.16639	21.2611	-1.30862	12.176	32.837
	21.35	6.47197	3.64007	40.6128	24.7187	58.8975	36.5268	28.283	40.0771	29.9919	21.979	48.6534	38.6912	38.2039	47.4363	39.0618	47.7709	28.5204		21.35	31.7292	26.7611	49.2716	42.706	31.3681	43.3785	56.8306	55.0224	26.2292	33.3454	49.9474	20.8876	38.5455	22.6133	42.4124	-3.75265	1.80229		21.35	13.8402	37.5765	54.6823	29.1216	34.3644	-1.99841	35.3669	16.5594	20.1249	5.96319
	21.36	27.5118	5.66633	41.8325	24.0213	67.3996	26.0753	39.3537	44.5817	34.8494	48.1148	27.7562	67.3498	43.9905	35.1194	27.49	43.5303	52.2178		21.36	29.4838	33.2294	41.0493	41.3314	35.5199	51.326	65.0297	53.4226	21.9785	30.1542	59.6234	20.4976	49.373	15.2798	41.8366	-2.20399	-1.95299		21.36	11.9363	49.1146	43.6638	29.789	38.0517	-1.5427	39.0036	16.2265	12.6983	-0.66567
	21.37	28.99	17.992	46.2895	47.2767	49.5584	27.614	37.7867	29.1053	26.0275	38.2216	40.5005	37.0309	42.2731	39.9076	28.7456	33.9587	32.6155		21.37	25.2894	39.0096	21.8913	54.6764	47.1461	49.5846	69.8061	45.5342	31.1781	40.5809	56.4395	13.9161	56.0675	12.6256	49.7074	8.15556	-6.12407		21.37	17.9878	48.6009	23.9536	19.536	37.8562	8.3473	34.1407	1.11721	-7.21081	9.14156
	21.38	29.6457	25.8157	48.0813	67.3802	32.5082	27.8989	34.5375	16.3257	19.996	30.8548	52.732	9.81099	41.864	42.6606	32.0004	25.7643	16.9878		21.38	30.4662	40.8008	25.1582	53.5156	47.4759	55.8909	73.0626	36.1092	36.6258	42.4584	48.5353	28.6594	43.8828	19.5491	42.1975	7.46492	-5.91836		21.38	16.1199	47.2133	10.5093	22.0836	36.7752	11.7791	33.9462	0.39429	-13.4554	22.2172
	21.39	23.4208	-4.0284	27.5726	61.1129	22.0744	17.6925	17.2139	26.1089	37.3108	44.6252	60.673	8.51915	52.3995	28.3869	51.9827	29.0929	34.6129		21.39	40.8674	40.3684	40.9269	44.2679	41.5079	66.6837	75.4715	25.8274	39.9817	39.5701	37.9995	55.291	21.1733	31.8121	26.1133	0.61387	-3.27264		21.39	9.4893	45.3386	0.55815	31.7674	35.2005	11.6106	36.3543	7.69157	-12.0821	37.1149
	21.4	15.4854	-24.2932	12.996	54.9951	15.115	11.1456	5.69149	32.8605	51.3246	50.502	66.3193	10.1605	58.2154	18.3191	68.016	29.8881	44.6978		21.4	39.4361	52.3891	37.9396	36.2521	49.1686	71.7382	71.7698	26.102	33.7874	46.835	33.3206	42.2792	18.6777	31.8183	36.5278	-2.88367	2.96728		21.4	33.8869	47.4155	-7.23078	34.0729	51.2804	10.9732	37.2488	11.9784	7.00613	14.9901
	21.41	0.57349	-5.48719	22.6149	49.4878	22.3272	19.5244	17.83	27.2469	51.8743	24.1825	62.6058	23.7659	44.78	25.4059	67.9419	20.3513	24.029		21.41	33.6772	68.9648	28.0924	28.6871	61.8138	74.6939	65.833	30.2377	24.1002	57.8134	30.7839	14.768	23.5753	27.3415	56.6341	-5.15472	10.5219		21.41	69.7278	50.9377	-14.229	33.6797	73.8172	10.1642	37.5896	15.164	32.5736	-20.6756
	21.42	-9.22266	12.7801	24.9237	46.8409	25.3522	26.6684	25.5828	23.4834	45.8167	6.59267	58.4427	30.5899	35.3609	34.8746	61.2564	15.2941	13.4639		21.42	26.9735	53.5126	18.1377	18.5527	50.2836	55.7667	65.7683	33.979	30.1632	51.8414	33.5997	31.2914	31.5277	26.1517	45.1041	10.3247	8.61422		21.42	58.7192	42.7527	10.5603	23.7496	59.4406	16.8503	39.5771	24.5835	30.351	-11.4463
	21.43	-6.31211	29.7089	9.07545	51.2991	17.9768	30.7456	22.4422	24.3151	23.3485	10.686	53.1635	20.5706	35.9174	50.2594	38.1494	21.3639	27.9945		21.43	20.0658	31.1411	8.15965	7.86314	33.5305	32.1119	66.9723	37.635	39.629	42.2073	37.572	57.328	40.14	25.6722	26.7393	29.639	4.66204		21.43	37.5892	32.0382	42.217	11.7592	37.0888	25.1556	41.9203	35.3499	22.1248	7.48216
	21.44	-18.5765	31.6104	1.42853	45.2039	22.7518	25.8534	23.9672	35.7318	13.077	16.6503	49.0434	16.1397	35.9934	55.7826	26.959	25.9881	35.7615		21.44	24.1249	25.8871	14.9492	26.9129	46.2499	31.3719	61.5346	45.6931	41.8799	25.7174	56.29	43.1414	32.6917	33.2942	32.7483	33.934	-6.71134		21.44	40.869	36.9151	38.9624	26.0503	42.3808	26.0492	29.7596	18.5432	23.6442	10.3691
	21.45	-55.8985	8.69744	7.32392	21.6824	47.5895	6.15076	33.1964	64.6272	22.9457	25.7039	46.8374	20.937	35.276	45.0219	35.446	28.2256	32.3601		21.45	29.2379	22.2962	23.368	48.77	61.7021	32.8235	55.4633	54.1283	43.3935	8.6279	76.3327	25.1386	23.7415	41.6564	41.0816	36.7357	-18.7062		21.45	46.4872	43.2463	32.3411	42.8264	50.2738	26.2465	16.2642	-0.84606	26.1076	11.7244
	21.46	-53.1788	0.0716	24.1134	19.0213	53.5139	2.78011	32.0714	71.2844	39.7001	37.4228	46.7705	19.908	33.0026	38.3152	41.4661	35.7565	32.0174		21.46	35.0982	26.802	39.7886	53.4073	41.3641	31.8779	50.7289	45.279	27.6621	13.539	62.2845	23.0333	29.4356	36.0281	44.3571	19.4135	3.7049		21.46	50.9922	33.9241	18.8209	45.9905	39.0142	32.0235	24.263	3.44621	32.0661	15.7436
	21.47	-4.8172	7.73085	53.3206	40.1381	37.8793	18.0255	19.1445	52.5935	64.3036	52.1792	49.1423	12.2381	28.9556	36.2296	44.6746	49.321	35.1614		21.47	41.0598	31.0817	53.3494	56.5245	22.0453	31.5686	44.3598	38.1476	14.6579	18.8515	48.5108	21.798	34.3457	31.29	48.2929	3.99741	23.4702		21.47	55.1955	26.1889	6.29152	47.496	29.185	36.611	30.3171	8.60429	38.1455	19.7774
	21.48	17.73	17.8529	49.5261	52.5514	35.5002	24.1489	22.5942	43.7143	63.965	54.9525	54.3706	20.0152	26.2576	32.2136	49.1895	44.2376	35.925		21.48	48.0117	33.1504	38.9389	44.7754	12.6955	37.4823	22.0024	47.8187	28.3278	28.092	37.4229	29.0711	31.5876	35.2584	58.6871	7.22347	17.3569		21.48	56.4487	33.9758	3.45259	32.7797	33.3464	29.563	17.3521	22.2304	45.4064	23.9544
	21.49	19.7844	29.93	19.5329	58.0552	43.6441	23.0305	39.0447	42.6241	43.8263	48.2128	61.8664	40.0547	24.6307	26.6651	54.7418	24.3507	34.7985		21.49	54.2187	34.0989	27.1204	34.2138	8.21405	39.769	7.58593	53.7524	38.6919	35.0077	30.8016	35.2366	27.7911	36.5845	64.1165	10.2532	12.1527		21.49	56.5583	38.307	2.23976	22.6033	34.659	22.2156	4.63324	34.5883	52.3434	24.9947
	21.5	13.5828	34.1216	36.221	57.3556	50.975	9.26798	38.47	48.9088	33.2939	40.12	46.3725	44.3556	25.6228	29.8425	54.8261	20.4083	47.8594		21.5	57.0981	30.0426	26.8814	28.9568	25.4814	25.8535	28.6455	42.9884	34.2869	31.5372	44.1354	36.4539	19.3549	26.1057	47.3653	12.4059	11.0098		21.5	51.5577	27.1129	8.29073	32.709	23.2451	13.5296	-6.98563	41.2807	57.8332	12.0212
	21.51	2.88831	34.0225	78.3112	53.28	57.8634	-11.3752	28.6307	59.2065	27.9889	31.2908	18.3684	40.0921	28.0403	37.7683	51.9348	25.1424	68.6402		21.51	54.0542	26.9739	35.9053	29.1223	34.5845	16.5756	45.9706	35.5257	35.1298	27.9329	51.0371	34.1394	17.5116	19.2408	38.2539	14.9836	9.49419		21.51	40.5218	24.6531	13.4592	37.3262	19.4896	6.89915	-13.2529	41.0983	55.5962	3.70022
	21.52	5.12257	42.8724	61.238	42.0864	56.2989	4.11527	41.5341	58.2787	33.1804	25.8599	19.0878	27.0116	26.3574	49.0986	46.4665	17.3861	62.6667		21.52	35.2395	26.5342	69.5912	43.7255	21.951	19.6448	53.3524	36.853	49.9453	23.9726	40.8139	22.4219	33.2217	22.0371	49.4826	18.6932	6.98621		21.52	13.4167	45.599	16.2781	27.3307	36.1242	5.74206	-5.27178	22.612	32.7871	7.76685
	21.53	11.9528	54.9037	23.1328	28.3623	51.7291	32.4508	62.5224	53.3603	42.1033	21.6371	30.0182	10.7966	23.2171	61.639	40.0821	5.1897	47.1823		21.53	27.859	28.6855	83.9072	40.2673	19.5255	21.2933	59.1342	37.4678	53.6902	17.2166	39.3234	7.05875	37.2655	31.8305	52.2808	25.3856	12.8874		21.53	6.43709	55.6924	23.4663	23.3208	40.5351	9.65376	2.49755	12.5903	14.8379	6.75738
	21.54	8.51527	36.0301	12.7963	24.2759	30.9489	28.6363	53.3859	53.0514	41.3662	17.0658	39.917	7.3092	28.3212	42.3669	29.6534	13.7482	37.1803		21.54	40.5274	35.3797	64.259	5.13955	34.9991	20.4505	62.1105	36.8331	38.0231	5.55881	53.1456	-14.6972	20.853	53.8933	40.2965	37.3086	33.5335		21.54	34.7468	46.7566	38.3164	29.806	23.5123	22.4536	9.89548	17.4106	5.41019	-3.15239
	21.55	2.94302	10.7314	8.23288	22.1932	6.79868	18.1376	37.9863	53.7007	38.6205	12.4219	49.6014	6.46786	35.1393	16.4808	18.3839	26.6219	28.3182		21.55	49.7973	40.6314	49.7334	-4.93468	53.8084	18.1315	57.3338	34.9138	34.5464	8.45979	60.5817	-12.1888	13.9888	60.1548	30.822	33.1343	34.0443		21.55	49.1394	41.5904	45.1306	32.6112	17.4095	27.2743	9.52651	12.7498	-1.08106	-1.64525
	21.56	-1.12212	17.1487	25.0283	27.9746	38.3745	16.3199	33.3648	50.5601	37.2695	20.7848	44.9804	17.2602	36.9511	38.5328	16.6805	24.818	18.0022		21.56	54.9687	44.1435	41.3855	15.2046	76.6404	14.0326	43.2073	31.4457	45.7706	28.9181	60.3165	19.5812	18.6392	47.3608	24.3747	9.5476	10.2732		21.56	46.7487	40.9703	42.2542	30.9782	24.4762	22.4725	-0.20876	-3.34501	-4.03112	13.6303
	21.57	-4.92127	26.3684	43.6705	34.5292	74.3875	15.2482	29.8826	47.0694	36.0528	30.2215	39.0377	29.0712	38.3131	64.4681	15.9399	21.8001	7.69215		21.57	40.5338	52.7073	34.2569	25.2195	82.3109	17.0951	33.2416	27.3661	41.9514	44.1001	49.0692	36.8509	22.9733	39.8646	24.2183	-0.77454	0.2258		21.57	47.9357	40.5326	43.721	34.8341	26.4512	20.495	-0.12834	3.56017	2.44853	13.7296
	21.58	7.24718	31.9636	54.9624	49.695	44.8408	10.6168	47.8915	42.1566	36.0294	28.9977	27.7222	38.4343	39.3102	42.074	28.4188	30.5508	13.8896		21.58	9.62835	65.5148	28.1527	26.7291	73.5647	26.1737	26.7713	22.7728	25.495	54.8499	28.5964	41.9397	27.0416	36.8191	29.3468	0.04621	1.70722		21.58	52.1283	40.2481	48.8366	43.3007	24.1493	20.89	8.19779	29.7867	16.8497	1.07974
	21.59	17.3905	36.6689	61.4297	63.1193	19.6574	8.12397	63.6038	36.2024	34.8293	27.9798	18.5109	45.7583	41.0571	20.8949	41.13	38.2859	21.2802		21.59	18.8198	67.9952	32.7617	37.3	56.3412	27.2766	35.391	23.0894	24.4589	52.7011	30.1017	40.6016	24.5512	39.9904	38.1364	-2.33043	13.0879		21.59	40.3871	38.3218	57.6202	44.4997	27.1272	21.2292	17.3006	30.1516	18.3987	-0.48772
	21.6	8.95749	33.2115	23.64	61.4364	34.4977	25.248	58.2499	20.6941	22.8374	28.8498	28.6007	34.3762	49.6818	10.8615	55.9712	36.7043	39.6155		21.6	51.1986	64.5034	43.5658	53.1107	34.2154	23.7673	52.7373	26.1993	32.3403	43.0932	44.3166	35.547	18.2678	46.757	49.0431	-6.55618	30.1934		21.6	19.4317	35.4463	68.525	41.4585	33.1584	21.5362	26.8526	15.5614	12.5156	4.35341
	21.61	5.65364	33.7803	-1.94251	55.8909	50.2841	35.584	52.4424	6.72428	19.4413	30.4752	41.7831	25.3512	54.219	4.93512	64.7372	34.9416	52.7104		21.61	52.4478	63.5187	47.229	35.971	40.7608	17.7557	58.6946	26.2089	32.0042	35.5679	50.1222	23.1584	23.3557	45.5019	51.4554	-3.56552	27.3317		21.61	30.0021	42.1857	50.8088	42.712	33.4103	16.9187	23.6646	21.1331	0.46152	1.99124
	21.62	24.4397	51.6897	25.0484	33.7107	70.145	16.685	44.6817	-0.61993	53.0277	35.354	68.285	26.4777	41.1521	16.6966	47.339	32.3992	43.2362		21.62	41.8145	63.491	48.1664	6.25354	58.2503	10.789	60.3045	25.035	28.5316	28.8593	52.718	7.97035	32.7843	41.185	50.6251	2.17973	16.8485		21.62	52.6063	52.5953	22.1678	45.6048	31.4562	10.4215	15.6136	34.401	-13.948	-3.12073
	21.63	27.3882	56.9124	43.5069	20.0979	84.3668	2.59475	45.7971	-3.51624	70.8258	36.4579	82.0403	28.657	33.4576	27.5051	33.9729	28.6686	39.6431		21.63	29.829	51.3953	41.69	20.4039	50.1021	27.0973	53.2306	23.2939	48.9965	42.7685	57.743	6.28255	27.32	32.7228	45.1639	20.6662	15.8739		21.63	60.7911	57.4635	21.2149	50.0659	34.2097	5.3008	16.4453	29.8012	6.14062	-3.18379
	21.64	-10.6765	29.2814	39.87	28.6716	83.985	0.95749	69.8985	5.10565	47.8355	27.7865	62.7869	33.5633	39.6753	35.846	31.0483	21.8611	51.2807		21.64	17.5345	36.5399	33.5178	44.5861	36.091	48.7282	44.1709	21.423	74.9354	61.3876	63.3237	7.68215	18.4501	23.3126	38.6434	42.0664	17.0737		21.64	65.6784	61.0645	26.5939	54.8857	37.8314	0.49491	19.3083	21.1156	34.1184	-2.09236
	21.65	-30.5795	15.2283	36.6282	36.8525	77.3662	0.21983	79.0587	13.6199	35.7369	24.2523	44.3607	36.1375	37.843	40.811	36.6366	19.3335	54.5973		21.65	20.2677	44.3467	32.0592	49.3281	47.594	53.6042	54.9225	23.9323	70.9475	44.6625	68.2964	0.90305	8.25475	27.9496	47.8913	30.4735	15.6954		21.65	64.9019	46.3814	22.1493	61.6929	45.1931	8.37271	42.146	14.4721	24.389	-9.67273
	21.66	-19.3881	24.4211	34.0632	44.3615	60.0689	1.02238	62.638	21.95	42.286	29.5137	27.351	34.7191	22.2285	39.9959	56.7997	24.1339	43.6674		21.66	24.5964	54.5596	31.3133	52.006	61.8059	56.7013	67.7775	26.9068	63.7822	24.1847	73.2047	-6.74445	-2.08132	34.078	58.8133	15.3775	14.0436		21.66	63.5241	29.757	16.6617	68.7112	52.952	17.5971	67.1044	8.04547	10.6564	-18.1738
	21.67	-13.1891	30.7683	41.1079	49.5681	50.0105	5.35192	44.9244	29.9445	41.397	24.7441	22.9706	28.3256	8.45134	43.7282	49.2843	26.7409	31.9874		21.67	25.1689	29.6803	29.2464	31.4389	63.3804	56.045	55.1559	39.5003	63.4582	26.9177	63.1941	17.0256	1.21721	34.9724	51.6964	6.55381	4.06939		21.67	73.8794	46.5174	20.8386	49.5677	49.8215	31.52	55.8869	24.4117	17.3467	-0.33616
	21.68	-12.8778	33.7594	59.4855	52.0592	48.3455	13.841	26.0103	37.5432	31.7359	8.14457	33.4842	16.0653	-3.15923	52.823	9.12734	26.761	19.4224		21.68	25.56	7.88205	26.1036	13.0858	64.1556	54.989	42.6627	50.8394	63.1104	29.4344	54.5686	37.8982	6.28024	36.072	45.3548	-0.61184	-4.99529		21.68	79.9639	61.0745	24.9604	32.4584	47.3254	44.2968	43.5492	37.1464	23.0211	15.7416
	21.69	-14.1665	40.52	59.4717	53.0892	47.1319	23.8698	19.4478	37.1344	19.7197	10.0449	26.4702	16.2996	10.8968	50.3901	0.57643	30.5433	15.3523		21.69	24.2184	21.7911	11.3571	20.2651	57.0517	49.8302	33.1887	47.9387	62.0677	28.1207	61.9404	25.2936	29.6405	39.7335	48.5862	9.83102	-3.64747		21.69	38.9078	49.5681	27.8652	39.1128	52.4163	44.3254	21.352	8.9812	16.3554	11.0226
	21.7	-16.7696	50.3772	44.3497	52.9185	46.7234	35.1636	23.0321	30.1478	5.76891	27.1424	5.05742	26.7981	46.0376	38.4875	17.7729	37.4162	18.2607		21.7	24.9289	34.3439	1.9553	30.0939	53.1143	47.395	27.8367	44.1704	60.1698	27.4518	65.724	16.5375	44.1142	42.2179	50.7307	17.2278	-1.78555		21.7	6.74277	39.0672	28.3335	43.9934	53.5182	40.7628	3.76013	-14.056	13.2166	9.35843
	21.71	-6.68103	52.2993	22.3635	52.7443	34.9127	38.6989	26.1625	24.4192	-2.97597	37.5379	3.58724	22.7474	46.8582	34.7118	23.9064	40.1159	19.301		21.71	35.3515	40.4774	17.8477	52.4613	65.3378	57.8494	41.992	36.2968	54.2246	29.8349	52.526	25.9947	16.5316	39.1316	47.731	10.2079	2.50937		21.71	16.6551	33.3241	17.271	40.4794	35.7406	20.2046	7.96356	-12.8234	26.7695	22.1518
	21.72	10.5732	49.7413	-3.49827	52.5679	16.6644	37.8535	29.0363	19.401	-8.78175	44.1496	13.3768	10.4818	28.3012	35.5246	23.802	40.4594	19.2864		21.72	40.8964	40.8132	34.9673	72.4718	70.5167	57.6053	48.4301	32.6565	46.0119	26.8206	43.9767	33.5192	-0.64053	36.263	43.3845	3.32478	8.91168		21.72	26.6649	33.4916	13.687	38.7695	27.8198	9.14204	11.1442	-13.2501	34.8114	31.6744
	21.73	3.07037	52.5381	6.09525	52.5711	25.1933	29.2056	44.6645	23.5684	-2.50443	40.1895	30.5574	20.5361	16.9931	28.4147	35.9745	36.5945	27.9128		21.73	32.883	24.8511	55.4981	85.9315	56.1153	27.6237	33.4174	40.7833	31.4964	8.80315	48.1383	35.6716	11.1237	33.9999	35.2934	-3.17847	21.1711		21.73	36.946	50.0878	30.8898	42.0739	47.2964	24.4738	11.4822	-18.2882	27.535	32.1062
	21.74	-13.6226	57.3228	28.9002	52.6408	43.6621	17.6609	65.0272	31.1459	8.25819	32.305	50.4816	38.912	8.44155	18.3638	52.7045	31.1674	39.7469		21.74	31.3322	19.3772	61.4427	81.4623	49.7965	15.5064	27.706	46.2562	26.6494	4.79635	48.8112	34.556	15.1028	31.5664	38.799	-0.16871	20.7817		21.74	46.8652	52.6683	45.127	38.2069	53.4194	29.8112	7.49975	-20.8791	19.6831	27.3496
	21.75	-11.976	49.721	39.1371	48.819	48.8304	22.6074	41.2977	36.0052	19.4014	38.5401	60.0078	36.9265	10.813	25.0628	44.7056	44.3645	37.48		21.75	41.5379	33.0147	40.8533	44.3779	58.1811	35.886	38.9223	46.9014	39.3901	26.2767	43.174	27.4956	4.91976	28.8228	63.4002	20.1465	-2.61746		21.75	56.1256	29.7523	53.9697	21.2944	35.2505	16.9679	-4.34233	-19.0183	10.7845	13.1542
	21.76	-6.28777	39.3896	46.6044	44.1396	51.0677	31.188	7.85147	40.2654	30.6285	47.8868	67.2427	30.4541	15.5918	35.453	31.2572	61.6658	32.1057		21.76	43.3743	35.6282	33.285	24.3797	57.0969	43.3734	50.9843	42.8831	46.4301	37.0117	48.075	17.7128	3.63019	25.154	68.9323	31.329	-12.0967		21.76	66.4294	22.7237	53.6168	19.8626	31.7946	15.3633	1.6998	-8.86195	6.03763	9.95623
	21.77	7.75108	39.8689	44.0224	69.3987	66.0627	19.7785	21.9316	30.8148	30.6822	41.2672	59.832	6.9991	32.1293	30.4299	33.7199	58.6403	20.9343		21.77	34.7665	24.4853	41.9657	25.7031	44.1964	34.7724	64.1019	33.0447	46.3562	34.3378	66.1266	4.53305	13.4389	20.3306	50.6679	31.1146	-4.20562		21.77	78.0355	35.5209	41.7888	37.7493	46.699	27.7834	30.0594	11.6463	6.47198	20.4816
	21.78	22.6202	41.4232	40.4411	97.6347	82.3261	6.3813	40.7375	20.0008	29.6249	33.0599	50.9651	-18.1443	49.8361	23.8742	37.7645	53.5936	9.18644		21.78	38.6456	25.0106	46.3078	26.0058	47.417	32.3609	61.5115	28.5252	42.8938	36.1511	68.6435	10.6098	26.1264	25.2193	43.54	20.1168	-1.4903		21.78	63.4161	46.9426	42.0349	47.7493	51.8092	47.3177	36.9896	18.8222	15.8808	24.7786
	21.79	-1.83271	18.6373	26.5994	71.4322	72.4582	4.56094	29.528	48.7549	30.0171	50.0293	33.8242	7.55215	47.7453	33.0764	30.0692	55.2705	5.4175		21.79	53.3778	35.6776	46.8786	25.4212	64.6494	35.0971	45.2682	28.6286	36.4863	41.8644	57.6581	33.4235	41.3161	38.5496	46.0918	-0.25314	-3.27358		21.79	26.0026	57.1688	52.7758	50.8948	48.4064	73.0355	25.2941	14.4102	33.244	23.6622
	21.8	-23.1033	-1.53478	15.0982	46.9671	63.5377	2.95379	19.1845	72.3908	29.2528	63.446	18.2894	31.8027	44.1468	42.0659	24.6601	56.4701	3.73747		21.8	55.3845	47.947	39.6953	27.7499	54.6222	29.613	49.9662	32.4664	34.9076	41.7709	56.5658	42.8302	32.0976	39.6854	46.8469	-2.27908	2.15523		21.8	24.8524	44.5213	37.1182	42.839	47.5606	69.3707	14.5029	21.4798	42.2526	26.4944
	21.81	-12.0146	4.84807	27.3395	40.2679	64.2952	3.47063	17.7075	44.056	16.7672	40.7931	19.0526	41.2494	25.3351	48.8513	42.4495	52.8111	23.1957		21.81	49.7608	61.1774	27.8622	31.8254	28.2489	19.2221	67.2216	38.5432	36.2244	38.1952	61.4055	44.1977	8.24284	33.509	46.525	6.69477	11.9085		21.81	45.4468	18.1579	5.63094	28.0665	48.2479	48.0867	4.25404	35.434	46.2365	31.6942
	21.82	-2.16805	11.867	37.836	39.7477	62.2728	4.91927	17.133	23.8605	10.8291	22.5265	23.5119	45.4275	11.1154	53.1673	56.1391	49.3835	37.5173		21.82	52.5907	62.7433	26.056	47.552	24.8865	26.1607	75.624	30.9301	40.979	36.2948	76.0567	39.8546	1.17967	39.484	49.1769	5.43973	14.0226		21.82	43.448	26.6089	16.9421	28.8915	34.5969	37.8214	7.69237	30.878	28.9949	32.9438
	21.83	2.0195	21.7846	40.3828	67.3808	47.5845	10.6131	20.6715	40.7498	34.7213	24.2447	44.8113	25.6012	17.8184	46.2321	51.1495	47.0092	28.435		21.83	58.7859	59.6661	28.1623	67.9164	30.6836	39.9975	80.5028	17.8676	47.1022	35.0613	94.6135	33.2386	0.8005	50.2957	53.0126	0.11288	13.0956		21.83	32.4558	48.9179	45.2893	35.925	15.2384	31.9421	16.5789	18.9539	3.30458	32.6211
	21.84	8.24765	29.931	46.7974	78.463	35.1221	12.9968	25.1979	50.961	45.8098	25.8381	59.3574	15.2578	27.3922	40.4347	47.8325	39.1146	18.9302		21.84	49.4657	50.3646	29.4746	64.4428	38.0129	37.2158	68.9286	22.87	41.7493	37.5632	84.4275	27.0907	21.9426	50.2374	47.1593	1.23024	20.9414		21.84	26.227	46.298	40.3903	31.9329	32.8574	37.7798	19.6813	29.4502	23.1953	26.2258
	21.85	19.9899	33.2918	63.6631	44.8237	28.6744	6.4364	32.3933	43.127	22.3017	27.0944	55.6557	30.5382	44.7231	37.7115	49.0352	16.303	8.2843		21.85	36.3972	39.5595	30.635	55.2103	45.7122	30.4194	53.3795	32.2369	33.624	40.9676	67.2976	21.0558	48.2841	47.553	38.9653	3.90429	30.9064		21.85	21.1488	37.6554	27.4593	25.2771	59.4097	46.4482	21.3865	45.3631	54.098	18.3636
	21.86	22.9532	36.1807	73.7126	22.8324	29.018	15.7157	33.3119	43.9782	6.42712	28.4676	53.2472	40.2632	51.2181	38.7982	47.6519	11.0915	8.34697		21.86	35.1982	24.917	34.3206	63.1075	43.0045	37.8274	61.6448	31.662	41.3561	34.8549	67.317	23.8665	44.0439	28.6119	54.2397	10.5786	12.0831		21.86	33.4814	39.0231	22.3704	23.1757	48.7035	47.6673	33.5285	38.2204	48.2808	22.6854
	21.87	10.3265	38.2317	71.6584	21.5253	41.4211	53.1228	23.0838	60.2521	4.10804	30.0488	53.1352	40.123	38.471	46.6504	41.6768	37.1337	27.4257		21.87	35.3834	9.82717	38.3008	73.0025	39.0834	46.892	72.6873	29.9277	50.9377	27.6322	69.3363	27.7085	36.2372	7.77499	72.2509	17.7195	-10.0973		21.87	47.8445	41.5582	18.1959	21.6055	33.6521	48.0178	46.8876	28.3889	38.1813	28.4283
	21.88	0.34206	32.7577	65.3891	38.8262	51.068	58.5762	26.3352	57.2623	8.01086	40.0074	46.7595	28.8438	29.7361	44.0168	38.0739	46.9122	38.4266		21.88	40.1218	45.2353	35.9484	52.3755	58.0761	47.4174	50.2074	40.1283	65.3087	39.075	60.2226	32.5378	16.7828	18.4376	60.0604	5.23056	-9.94552		21.88	34.6033	31.0058	17.3838	39.0512	39.1408	38.645	51.9679	38.6236	38.0769	18.8001
	21.89	-6.41829	18.101	53.9764	78.8334	57.3516	25.0382	46.0352	30.7659	19.5061	60.1889	32.7405	3.97223	25.897	28.5882	37.3658	36.845	39.5705		21.89	42.7342	76.7896	33.6442	33.2942	75.0519	47.5966	30.7516	51.2318	77.5319	51.6067	52.4005	37.5023	-0.42372	28.8238	49.5601	-5.33639	-7.8071		21.89	22.6838	21.5787	17.3843	54.8626	44.7755	29.6286	54.7009	47.2555	37.9252	10.1687
	21.9	10.4745	14.2745	43.2099	83.0006	56.6552	9.91462	46.5341	32.3285	32.2663	54.3213	33.1631	6.68221	27.5968	31.0715	44.7096	33.1565	32.094		21.9	18.6336	52.4547	33.0491	38.4433	63.4	45.0664	54.0742	71.2273	62.7355	74.1069	62.2852	43.9397	11.8203	30.2709	64.9944	10.9882	14.5902		21.9	31.7509	28.1797	26.692	47.3967	48.558	26.6737	30.2921	32.8095	35.4305	16.4012
	21.91	47.4722	19.6534	32.9926	56.7037	50.0258	10.4435	30.7122	57.7415	46.1015	26.3123	45.8611	32.8366	34.0048	48.7799	58.8975	34.89	17.2903		21.91	0.18563	31.8226	35.2354	41.1432	53.0809	44.5212	74.1376	83.4252	54.0874	94.4429	69.8012	44.7884	23.0533	29.3797	73.8274	21.7706	31.5848		21.91	43.2561	34.4022	34.9094	41.5689	51.2579	24.1645	11.2551	19.7905	33.0813	20.5665
	21.92	64.1506	29.1271	48.7623	46.9357	45.6683	10.4704	20.4526	48.0597	44.0023	33.1876	51.8585	49.9141	33.6721	61.5097	54.4323	36.6689	24.1406		21.92	10.9752	29.7956	51.3983	31.5364	49.4588	53.9506	77.8247	56.4419	76.3337	103.904	65.4153	17.5541	29.2057	16.7389	49.4912	4.70457	21.4311		21.92	67.0116	38.722	37.6488	43.9724	48.5177	23.8951	19.2103	13.9418	31.4628	14.3445
	21.93	68.9299	40.9984	79.7496	46.8472	42.6414	10.2033	13.4504	17.8271	32.5721	60.4911	53.9323	61.6761	29.3921	71.3242	39.0442	38.4745	43.671		21.93	22.1382	31.802	63.6113	25.8089	48.3395	60.1645	80.7497	40.8715	100.065	107.117	57.2141	-0.25145	32.5652	8.58832	32.6578	-4.82337	14.8037		21.93	80.7016	37.5468	37.9342	44.4368	46.4818	22.7627	22.4053	14.2124	34.5856	17.6084
	21.94	35.7922	26.5133	71.5426	46.9978	40.9795	12.7337	14.7346	22.514	40.6709	69.7654	42.8347	66.2813	33.4445	64.6805	27.5255	41.631	46.1806		21.94	34.386	45.5229	64.3522	31.3478	54.4882	57.0392	81.4619	58.4494	128.112	92.1846	37.9319	9.32765	27.813	13.479	37.6163	7.54238	18.4184		21.94	65.1576	20.4113	31.0925	39.2691	46.4916	19.1236	11.775	32.2561	51.4785	48.423
	21.95	-12.0312	1.81996	48.1552	47.2411	39.8465	16.3477	19.2283	40.7258	56.3335	72.0569	26.636	68.1146	40.7242	51.6623	17.5053	45.3106	42.098		21.95	41.2105	53.1938	54.2957	36.4116	55.8062	59.8881	82.969	69.229	141.187	83.5514	29.6534	13.6441	22.4139	23.1015	42.9708	19.0354	17.8271		21.95	53.7269	15.4985	35.3215	38.7698	44.6837	20.5919	13.7385	39.9488	53.7549	64.1326
	21.96	-2.14992	14.216	37.8758	38.2085	37.9195	21.1596	32.0949	41.225	46.2772	61.4217	32.3274	52.8406	41.8997	54.0149	32.4609	40.3349	31.3037		21.96	37.7957	49.4416	23.8538	40.578	48.0037	74.016	85.9771	67.1733	125.995	86.811	42.1502	8.02475	15.7929	41.6576	49.073	28.8806	9.29474		21.96	50.0623	33.6625	60.4521	47.0845	39.4441	31.7032	39.4793	28.0988	28.4353	51.3241
	21.97	21.1826	35.258	30.6518	27.0137	35.8074	26.2507	46.9133	37.5953	30.2256	47.7733	43.1217	33.5786	41.6521	59.9505	53.2382	33.3416	18.945		21.97	38.0544	44.6105	15.1702	47.0856	44.0801	75.4856	74.7652	71.554	119.701	85.832	48.9909	3.58755	11.5796	48.2886	47.9981	29.4915	4.62445		21.97	51.1234	45.1451	68.2377	45.5156	40.473	40.8771	42.5869	28.7552	20.0276	42.1531
	21.98	20.3882	34.8913	21.3076	41.7111	30.0253	21.4392	50.9982	47.034	42.7493	33.9858	48.3344	31.8001	35.9534	39.0003	48.0332	34.6528	36.4219		21.98	43.0571	38.3859	34.5868	56.6162	45.1662	60.6072	45.1885	84.247	124.898	79.3791	48.5268	0.67735	10.476	39.5182	37.6542	18.1762	4.94197		21.98	58.2878	47.9987	53.6223	31.1826	49.5976	47.5487	16.4646	45.5636	33.4612	37.6799
	21.99	16.9456	32.1751	11.7309	59.2503	23.8405	15.5406	53.905	57.907	58.4091	20.183	52.9346	31.9405	29.6563	15.0993	39.9764	36.8753	57.1734		21.99	41.1112	41.4789	41.6183	57.3991	50.1952	53.4564	48.9508	101.618	120.399	68.7156	49.0364	-4.98215	22.2701	28.8475	43.0066	5.63326	-2.77771		21.99	59.0414	42.5434	42.9277	28.4969	52.0222	47.562	20.4089	45.3836	37.7811	27.6677
	22	8.85569	27.0781	24.4807	48.6277	21.6174	16.5635	36.6724	47.1506	66.9243	51.5582	54.3281	32.4713	48.9981	27.4755	33.8925	39.8575	48.9425		22	32.9169	52.9502	37.5132	50.3162	58.7691	53.2541	82.6914	123.196	107.18	54.2663	50.4213	-13.114	45.6618	16.468	62.4731	-8.01369	-17.7243		22	54.0306	29.6165	35.7587	36.2843	48.4223	41.5885	51.3885	29.9282	33.906	12.6748
	22.01	-0.40555	23.0385	36.0154	38.1606	20.6358	18.073	21.3758	35.6615	73.7001	80.1771	55.2635	34.5398	64.9615	39.3182	29.3196	41.9406	41.8382		22.01	43.1439	39.2745	36.0749	36.797	57.6429	57.994	94.143	118.974	99.8862	67.9899	55.4898	-2.49285	44.8554	20.3022	68.3938	-7.08593	-7.28527		22.01	54.5187	27.6108	32.9753	49.4579	56.7514	27.4672	43.5274	32.6163	35.4856	10.4836
	22.02	-22.4238	31.1725	31.6092	32.2587	33.2739	24.3843	29.9423	18.0607	61.5543	73.1755	51.3495	53.9269	40.2305	41.5202	41.6051	33.799	50.3402		22.02	64.8213	9.9677	36.2941	19.2771	50.4872	65.8059	91.74	98.7151	96.2759	99.2254	62.8479	19.7847	29.0078	34.2147	65.8949	2.90112	18.9332		22.02	58.425	32.3932	32.9179	65.9795	72.4954	8.28145	11.5233	46.5822	40.4558	16.2497
	22.03	-33.3398	35.0614	26.0122	27.4633	45.3679	30.3915	38.6089	4.60422	50.6542	61.4038	48.9019	69.4955	22.9136	45.5158	49.9927	26.6557	55.2253		22.03	50.814	4.10812	37.1868	17.3679	31.9335	72.4013	96.4015	93.4264	84.2143	78.125	70.4702	25.2355	21.9439	35.6276	60.2309	18.4748	27.4596		22.03	48.9063	39.6466	27.4892	63.8606	73.2838	12.2333	17.7588	48.0838	45.4361	20.2396
	22.04	9.3706	18.446	14.6634	28.0127	54.8341	34.8498	47.7596	11.1661	45.7709	26.5915	53.5372	66.6188	41.4087	58.1746	39.5532	24.3339	42.6391		22.04	22.0053	7.97424	38.3589	21.9335	8.65216	78.492	103.993	94.3471	68.6472	35.3162	78.2019	23.7067	18.5233	31.8559	53.2542	36.3654	28.6476		22.04	33.819	47.9249	19.8326	54.0099	67.8689	25.7821	39.8554	44.4155	50.4204	23.4928
	22.05	36.9818	11.7249	3.82923	30.6241	62.1139	35.9117	49.6701	22.1412	39.6828	13.3631	57.7242	67.9997	53.5882	65.2617	38.2314	23.7603	28.3806		22.05	25.2362	7.14647	44.8205	31.4553	23.5862	75.2602	92.0929	78.483	76.1341	49.0734	57.6373	18.0908	19.6086	31.0835	54.0127	28.7903	20.8118		22.05	44.343	47.5466	21.0845	33.8618	50.3954	46.7108	36.3219	28.4517	52.4497	17.1612
	22.06	21.9862	32.9234	-5.55268	39.054	63.2245	27.4006	31.1514	45.5691	30.1945	61.0397	60.6467	81.3947	47.9459	56.6272	62.6378	28.1196	9.40419		22.06	36.6297	5.12299	52.6296	42.2397	48.2562	69.6535	75.2267	58.343	89.4943	77.2416	29.8637	11.4337	21.8418	31.075	56.7416	14.7271	10.677		22.06	61.3919	44.963	24.6058	11.0904	29.8498	69.3205	26.2586	9.35528	53.7263	8.3878
	22.07	13.5546	46.5446	-0.58798	43.1188	57.6478	20.819	24.3654	54.5608	27.4605	81.1715	60.1468	79.8258	45.621	55.3803	72.5237	27.8623	3.85255		22.07	41.0972	39.7512	52.6191	28.1779	56.159	55.1889	85.2851	61.3708	75.648	51.053	28.9038	8.23085	27.5699	34.3475	57.3268	3.0705	26.1684		22.07	48.1953	45.3383	17.6726	1.64364	37.2202	60.2743	42.6532	13.5255	43.4471	-3.11886
	22.08	17.2167	46.2045	30.8112	39.1405	39.7499	17.7926	39.1975	36.9533	37.1713	50.552	53.3408	50.6859	49.4082	67.7454	55.6554	19.0989	23.0365		22.08	44.6833	79.0441	51.6133	10.9542	61.9277	39.5971	98.7702	67.3472	58.3391	17.9466	31.3564	5.46775	33.7429	38.0374	57.6389	-8.27995	44.9213		22.08	31.1493	46.0901	9.40876	-6.10726	48.1433	47.2141	62.4148	20.6568	31.6972	-14.9732
	22.09	11.6911	51.5299	44.4357	44.6583	34.168	21.1703	46.3302	29.8472	42.165	35.3664	50.0153	45.8145	59.1687	74.2818	46.3681	22.7128	32.6377		22.09	33.5869	48.3556	64.1452	42.8095	60.4126	39.459	81.0403	55.1467	54.7844	22.163	45.9967	11.7404	27.3203	39.9228	50.9444	8.27931	36.8504		22.09	51.214	42.1371	33.4722	4.73184	49.7353	58.8718	48.3351	29.1171	42.4526	0.8779
	22.1	-5.43658	64.0094	35.6154	62.167	44.1376	32.6345	43.7405	36.002	41.2021	39.67	51.0849	71.5885	76.4722	73.4581	46.6538	41.9565	30.1381		22.1	22.0923	18.9812	74.0504	71.9847	58.5697	39.7133	64.5329	41.8128	50.8914	26.8956	60.6136	19.1878	20.4834	42.575	44.9534	24.6558	28.6566		22.1	69.5402	37.3813	55.2229	16.1497	49.6005	68.7763	34.1855	36.403	52.0529	15.9586
	22.11	-14.5592	64.7619	29.8238	58.4665	39.3191	31.7294	48.0988	47.2337	28.3833	40.0848	55.8305	78.5268	76.779	75.2463	44.075	51.5709	23.9735		22.11	9.8198	30.3513	43.2328	48.2433	54.5397	40.4177	75.0092	18.6536	37.884	26.7436	70.9791	39.9802	11.9975	56.423	50.9608	29.5024	27.4063		22.11	51.8404	23.0332	34.5412	29.5863	28.5728	46.4471	30.0585	27.0049	38.4109	11.446
	22.12	-16.6421	55.2012	26.6958	36.1142	21.4957	19.9462	58.5671	62.9305	5.13813	37.0797	63.8091	68.9008	62.1388	79.3314	38.9773	52.7172	14.5858		22.12	1.31731	40.3608	18.2739	31.5657	51.0406	41.4733	84.1211	3.80731	28.2045	27.1431	80.2591	51.0001	10.3223	65.2086	58.1516	31.9489	27.8195		22.12	39.5573	13.591	20.14	41.5958	11.8404	23.6493	25.9785	22.1307	28.975	10.6374
	22.13	3.96778	42.5181	18.7717	17.1466	20.6875	12.3912	53.4562	64.3021	14.5246	34.3539	61.9001	70.2098	72.5679	83.2005	44.9819	40.5025	10.055		22.13	12.9777	43.0934	24.65	52.6674	50.3822	44.4078	85.9356	33.4226	36.3236	30.4921	83.7318	9.75315	45.0732	46.9189	71.6721	21.5576	37.1298		22.13	56.2452	30.3884	39.3295	45.9736	18.0805	-1.65463	22.1504	41.4529	42.0347	29.6403
	22.14	38.3555	27.939	7.93569	0.2341	30.2102	7.40356	38.8863	56.9763	43.7235	31.7978	53.9881	78.1577	98.218	86.9384	57.7273	20.1759	8.47332		22.14	27.74	44.5273	27.125	63.3987	47.3047	44.1981	82.0214	54.6293	46.5443	35.1134	82.2553	-17.172	66.219	32.3851	73.4197	18.2611	41.3535		22.14	68.3693	41.4969	51.6507	51.2019	21.4971	-12.9542	18.7808	53.5394	49.333	40.4669
	22.15	38.0663	29.934	25.2779	25.575	36.9656	14.8139	31.2167	56.9333	43.1202	41.6597	50.2364	68.0719	88.1354	74.6519	62.897	17.6619	10.7208		22.15	51.9251	42.0157	17.7492	42.6271	36.8783	34.437	60.7039	50.2929	63.1486	43.5999	65.7444	-0.59045	46.0352	29.2619	39.4031	36.5174	30.126		22.15	66.6299	35.3239	43.1076	59.0145	16.3371	18.2889	16.8046	43.6456	39.1297	26.455
	22.16	23.7749	38.6213	53.998	67.9769	42.6038	27.2304	26.3334	59.8312	30.4831	56.5355	48.1647	50.7041	63.6245	55.8948	65.0076	22.3403	14.5145		22.16	61.704	36.8273	18.8955	34.8499	33.2529	35.296	49.8786	45.0327	72.9187	54.817	52.9336	13.7934	25.364	24.6263	22.5359	44.0674	20.4293		22.16	64.2327	36.467	36.4022	59.2477	13.3314	40.419	12.2276	38.4912	35.2584	27.5176
	22.17	35.5267	44.4833	49.6768	63.2683	39.7864	20.9264	35.331	44.1954	36.3527	53.6968	51.9066	47.7637	72.6468	69.617	40.2677	31.4998	27.5649		22.17	43.2421	26.3916	40.6687	52.5458	42.9597	56.9738	59.6216	37.9612	69.2914	71.3869	47.3768	23.8685	3.73752	17.0264	39.2868	30.6294	13.7339		22.17	60.5456	51.9526	33.2997	44.6228	14.5493	44.6846	2.55227	42.6275	43.7997	58.1308
	22.18	53.6877	49.6499	37.2239	46.9655	34.8879	10.015	47.7446	23.9983	46.7769	46.4984	57.0793	48.3738	89.922	91.3325	8.91934	41.7621	42.8937		22.18	29.618	31.3791	57.4242	58.8503	51.3913	65.2854	58.749	37.9132	63.214	72.8899	48.7806	23.8116	0.60722	17.3967	46.0274	21.8319	6.49655		22.18	50.6926	58.2677	31.3422	40.754	14.0566	41.8075	4.69737	42.8525	46.3379	67.1081
	22.19	19.9577	48.3967	28.6861	57.5266	35.6418	7.27324	35.7227	27.2209	51.2788	34.1461	63.4691	62.465	81.3366	76.7611	14.4314	37.7535	32.7456		22.19	22.4611	56.9843	67.4723	49.9269	58.118	55.7291	43.6857	47.2538	53.8613	54.2516	59.4891	10.2097	22.2024	28.4212	39.3832	19.2375	-1.46553		22.19	32.5973	52.3239	30.9112	51.2637	11.2774	29.3823	22.6436	37.8488	40.8514	47.1629
	22.2	-20.0133	46.3715	20.6192	71.3189	37.0755	5.51398	20.7617	33.0092	55.0684	21.1737	70.0053	78.1775	69.6409	57.8255	24.3768	32.0284	19.5332		22.2	22.4887	59.325	59.0663	43.0662	49.0241	53.1281	43.3136	41.8229	43.5825	51.3094	52.8158	8.65895	35.1016	29.2554	43.462	22.3634	-0.71771		22.2	29.8835	45.3824	32.9472	51.0048	15.8757	18.7588	28.0362	23.722	41.7344	35.2263
	22.21	2.1435	34.0641	42.439	35.515	22.3539	9.90902	26.4965	30.2899	26.8521	43.1118	60.1425	64.4187	76.2932	81.5465	30.2251	29.5454	34.8825		22.21	29.1992	40.0252	33.4945	38.124	25.2135	56.9969	56.6071	22.6516	32.4421	62.968	29.9741	18.3178	39.912	20.6107	57.7167	30.8101	8.13201		22.21	41.4779	37.5131	37.5524	40.7288	27.3367	9.81122	21.7516	1.10875	48.5425	30.7389
	22.22	22.0603	22.4306	62.2803	4.48677	9.85616	14.4748	31.5207	28.0105	1.46342	65.1751	51.4616	50.6263	80.7508	102.149	36.8478	26.7188	49.7077		22.22	36.8127	32.4443	33.1932	26.0225	18.9387	49.9263	68.1087	26.2186	43.2026	62.1124	25.6674	15.7304	37.0237	30.5006	57.2112	28.5885	16.1232		22.22	45.5873	43.5913	40.3893	39.4617	38.2399	12.4921	28.0378	16.4433	50.9389	28.9887
	22.23	-0.3412	21.6553	50.3088	45.224	29.229	19.8406	22.901	33.2219	19.1515	81.0542	61.4563	42.9721	53.2174	73.5994	54.228	18.8033	51.5102		22.23	45.008	32.412	49.1699	9.30951	23.9593	35.8093	78.456	44.4327	68.0705	53.196	33.3	5.25465	29.1764	52.3294	47.1977	19.4953	23.5613		22.23	44.8755	58.6537	42.087	43.9974	48.7838	22.6634	42.4215	56.2217	50.4937	29.0016
	22.24	-16.4342	23.2107	41.2201	75.0598	45.546	23.0651	18.0325	40.9759	36.3747	91.0218	70.1771	37.9185	30.3735	49.9452	70.4338	14.0478	50.2942		22.24	46.0114	39.5867	44.7156	24.7707	28.773	40.3355	86.6049	51.6103	78.4258	40.2303	34.0151	0.87325	35.5091	64.7492	36.5151	12.6916	11.8959		22.24	49.871	52.5746	52.248	44.1891	37.1185	17.8927	46.4958	50.3738	44.5791	21.8124
	22.25	-0.14819	36.7285	46.9267	48.9406	46.1783	15.2998	32.4171	61.7812	51.2105	70.6476	72.359	46.213	31.5991	51.4172	80.6125	25.5119	33.5851		22.25	43.9085	49.8741	31.4364	54.1287	33.4973	52.9141	93.8042	54.0212	82.5126	25.5155	31.7421	-0.87565	47.9665	73.1049	25.5435	6.87688	-8.02102		22.25	57.3315	37.364	66.0644	42.5044	15.8606	6.66815	46.117	24.8187	36.3024	11.5123
	22.26	15.2422	43.8549	48.523	34.9402	43.0548	14.3967	43.5129	67.3591	59.1709	51.7302	76.0333	54.9918	34.7881	53.2837	81.8944	34.2126	21.4899		22.26	35.0991	42.7268	26.0196	55.0633	41.9954	82.4659	87.6975	45.5181	71.7075	39.0922	35.036	-2.57155	38.1032	54.9099	18.975	12.7018	-5.9573		22.26	47.1489	49.8798	54.2323	38.2139	31.5203	14.235	42.2729	21.0197	26.0249	16.3209
	22.27	27.9906	32.1308	37.9963	56.684	28.8543	33.7336	44.9083	28.0245	46.8526	37.1094	84.1087	65.1986	43.7677	56.3139	56.9362	34.7629	23.0028		22.27	24.4908	30.9031	22.7117	48.3741	51.5058	116.571	78.0217	34.0875	56.9079	60.2574	39.8233	-4.25335	22.2528	29.593	13.5876	21.6488	2.00242		22.27	32.2341	69.8327	35.5206	33.2244	57.0825	26.8421	37.4991	23.0563	15.2107	25.1818
	22.28	29.9414	19.4281	41.347	73.4852	21.1124	49.1505	37.9324	10.4893	37.8763	30.7395	85.6483	64.8991	52.7971	55.8905	45.6688	34.9358	25.2717		22.28	19.0124	30.63	24.2985	62.349	52.5504	109.847	69.6748	52.9653	56.6926	41.0826	34.6122	9.24965	24.4502	18.5241	34.1093	32.6326	7.11164		22.28	44.632	59.0875	32.7241	19.5873	49.4744	24.1506	33.3283	13.2217	37.1045	26.7178
	22.29	11.2407	4.85399	71.239	80.8335	25.723	57.07	14.9459	34.6468	35.2917	40.1496	74.6873	44.5055	61.9218	48.8619	60.5854	34.3874	28.9866		22.29	14.2426	31.9523	26.5615	79.1779	52.4258	97.485	61.5114	76.0293	58.4918	16.336	28.0199	24.8498	29.1402	9.42319	58.2097	43.8977	11.8272		22.29	60.8024	44.1022	32.1258	4.75566	37.2847	19.346	29.2408	1.69275	63.5162	27.242
	22.3	3.21667	15.6598	76.6289	75.8311	32.362	59.9826	10.0758	46.2619	36.251	42.8175	65.1277	35.0237	65.0131	45.3274	67.6623	37.6253	28.033		22.3	30.6059	39.9998	10.4262	71.6542	60.9286	94.5636	50.2358	52.1493	54.1519	41.2925	40.2506	33.1855	23.5067	-0.05117	52.4924	20.4986	29.1505		22.3	74.5326	34.6588	28.0227	20.0783	47.4397	21.1986	40.0362	26.7747	43.4446	23.6119
	22.31	9.14593	59.6349	49.997	54.6876	41.652	56.3517	28.8824	41.485	41.8418	36.674	57.3996	39.8025	60.2192	46.3596	64.4932	45.8115	20.9781		22.31	45.9208	47.8553	-4.17129	63.9142	68.749	92.1941	39.5933	30.5793	50.6661	64.6973	52.3943	39.807	17.8136	-7.51863	46.3715	-0.76219	45.0928		22.31	85.6174	25.8193	24.863	36.3934	56.9916	23.6455	50.0146	50.6808	23.1397	21.1667
	22.32	13.357	64.8179	34.1995	38.4708	51.0055	48.2231	34.835	42.438	41.6042	30.5413	56.7891	46.8465	59.1546	53.7794	63.8633	44.2006	21.4016		22.32	33.6138	49.1818	15.2635	65.2519	61.2243	93.7808	40.6634	70.0717	63.98	37.7347	53.4568	22.7903	16.4834	17.2601	49.1559	29.9707	32.4881		22.32	55.7067	23.7763	38.578	53.0399	45.4093	32.1551	39.2845	36.9602	23.0341	39.7859
	22.33	16.0045	34.7086	28.259	26.7359	60.4168	36.0028	29.0931	48.6039	36.0639	24.4181	62.654	55.9515	61.4827	67.0104	65.5432	33.6763	28.6289		22.33	23.945	48.5721	33.7323	67.9072	53.3403	96.2619	41.2148	100.136	73.6492	15.4943	53.4231	9.47785	15.3297	38.595	49.0403	53.3581	21.4445		22.33	30.3829	25.5528	49.4787	64.5245	34.6139	38.5697	30.2042	26.5018	23.8593	51.5372
	22.34	16.3205	20.9759	6.27701	25.8704	46.7416	33.5176	43.2957	54.3558	32.1704	32.6839	55.0205	59.0048	62.4891	78.4742	62.3287	31.9982	32.3221		22.34	29.3381	36.9082	46.6858	78.0845	43.4057	103.848	38.8055	76.3799	62.5124	20.2117	47.1317	17.3124	15.1832	40.2706	32.37	34.8122	19.3126		22.34	31.2434	49.1336	44.3136	46.5406	28.3104	33.0252	30.542	34.6652	29.9981	24.0811
	22.35	15.1693	17.5488	-25.8001	31.845	18.5382	37.1589	70.0493	59.8472	29.3131	50.0048	38.8923	58.2501	62.6638	88.8258	56.0342	35.887	33.7915		22.35	38.6898	33.3927	55.2019	82.7734	37.4714	102.898	38.1988	54.543	51.0326	27.4366	40.2615	22.7831	16.7125	39.3006	21.3443	17.9728	18.0016		22.35	35.1656	65.5956	37.4113	33.5515	27.1873	28.3945	31.0291	34.3069	34.203	9.38335
	22.36	11.0238	19.8665	-6.8736	48.3201	29.7431	39.9419	52.7453	56.5187	32.5067	39.852	32.5391	56.3746	73.6895	90.2728	58.0777	31.2938	21.4386		22.36	60.6324	55.7936	49.6045	70.0063	44.2606	74.7937	43.3248	38.8104	38.462	42.637	31.5507	20.7355	23.5719	29.9159	28.2723	6.56178	19.3016		22.36	48.8252	59.4153	24.9842	36.4485	42.5414	26.6696	31.9904	6.84413	32.257	35.2646
	22.37	5.61884	24.6008	33.5079	69.2123	57.5254	42.3636	16.9082	49.4803	38.2457	18.1423	30.2979	54.0277	89.28	87.9741	63.6285	23.1325	3.27134		22.37	69.2298	65.117	46.9799	61.9513	49.6403	53.0289	49.9248	25.6751	32.0258	52.0975	26.124	19.7239	27.6068	24.8394	36.816	4.72684	23.8723		22.37	51.9401	56.993	19.6639	36.639	46.3956	26.4613	33.5159	-3.56131	27.6142	44.8764
	22.38	11.1133	13.3627	55.6185	71.306	71.0648	33.017	6.15291	54.2418	38.3222	26.926	44.7303	66.8925	83.851	98.9236	66.8413	31.4825	8.5599		22.38	50.6516	47.8092	50.4095	63.2289	52.1498	44.1736	59.5261	17.829	38.0816	49.869	27.3848	20.8233	25.8901	28.5364	48.6497	22.3929	35.1035		22.38	33.5819	62.2232	28.8162	31.3182	26.8322	29.3415	36.19	20.7677	17.4798	21.3578
	22.39	19.435	-2.01845	72.9899	68.5238	80.9097	20.6179	1.90355	62.0639	36.9301	43.6131	63.4874	83.7031	72.9699	113.309	69.4475	44.1154	19.9327		22.39	36.2631	37.6851	50.2795	70.1181	53.3294	42.1222	61.0707	20.8252	45.9258	47.3926	30.0684	28.5958	26.5541	25.5777	54.8751	32.3492	33.6605		22.39	20.1681	53.1045	38.3583	33.8016	25.6371	36.7054	33.7356	30.9755	20.894	9.33238
	22.4	28.8587	4.37951	72.2674	64.7281	77.2992	51.3617	-0.48151	44.396	37.9379	59.3727	59.2308	76.8388	79.8342	118.002	78.8325	28.528	30.7475		22.4	27.6731	37.5029	45.2236	84.833	52.6686	49.4864	51.4655	38.8262	56.2454	44.5731	34.7209	45.6039	30.513	13.4083	53.3394	31.6359	14.6781		22.4	13.5969	24.1281	48.4397	47.085	49.8623	50.2744	24.1839	21.6407	43.0582	13.2122
	22.41	38.4269	13.6305	69.1748	60.7997	71.9262	87.7571	-2.62237	23.3891	39.2601	75.0124	51.9597	66.8734	89.0231	121.424	89.1054	9.24411	41.4895		22.41	21.9817	42.6808	46.1292	73.3368	53.2829	48.6673	46.8461	44.1241	58.5423	39.7705	36.7637	51.0973	32.6297	20.5252	50.5844	35.4677	2.09358		22.41	21.6771	17.5246	48.3066	45.3573	65.2515	38.8957	26.5203	20.2756	38.7516	22.563
	22.42	29.8587	29.8101	60.5771	37.5397	59.8861	78.1895	20.3773	31.0109	24.7672	47.1872	56.6996	71.1672	92.1635	134.626	125.556	13.3395	39.001		22.42	19.0796	53.0163	52.7713	36.6189	55.1244	39.9736	47.0242	37.1987	53.1193	33.0595	36.2956	45.5104	32.9737	46.1999	46.6562	43.6727	-4.3342		22.42	43.8551	32.4493	38.3446	29.1853	72.1383	3.51108	40.2961	26.5795	8.97365	37.1785
	22.43	20.6431	45.0545	51.4753	16.1403	49.1097	66.2144	43.3127	39.6272	11.5116	21.2119	61.4488	75.83	96.4601	148.506	164.961	18.9071	36.5756		22.43	31.7329	52.6145	44.5317	29.8913	48.0301	38.4581	49.9978	43.2437	47.7812	30.8467	43.7979	43.5876	34.9295	47.2783	32.6067	34.4354	-2.80408		22.43	52.5835	52.524	42.4592	26.1173	58.0514	-1.10059	34.9286	20.434	17.9041	36.7508
	22.44	8.96731	49.0792	37.1641	29.1404	59.2238	36.8801	55.6989	51.7255	22.2606	38.7094	61.7372	80.3946	119.851	168.478	237.209	36.898	40.1278		22.44	54.7667	45.0474	26.3611	43.1772	34.9728	41.7329	54.837	57.9443	42.4997	31.6353	56.6191	44.1095	37.961	31.9425	11.8026	13.5581	4.03684		22.44	52.3364	76.0354	55.9676	31.7941	29.9681	14.8235	16.7861	5.98057	52.6658	26.2844
	22.45	-0.30224	50.1848	26.1698	40.9194	67.2015	13.9758	63.9404	63.3909	32.9679	54.16	61.4883	87.9251	138.392	185.402	289.241	51.8177	41.7037		22.45	49.9058	44.0599	35.0334	54.4397	38.6902	33.6648	62.2812	52.8304	49.1446	35.8089	52.0903	31.1456	30.6275	37.6135	6.54025	12.7663	5.51776		22.45	44.3954	60.4086	40.2539	31.6156	27.3084	19.1215	19.5038	8.04602	59.3104	26.5764
	22.46	3.58592	35.3272	33.3129	46.021	63.4962	26.233	49.5168	72.6881	43.4465	58.4172	58.302	111.673	130.411	185.663	230.724	49.9426	32.4727		22.46	32.5068	46.0299	55.7712	64.793	49.9477	20.4983	70.8964	38.8102	61.1502	41.504	39.7629	12.1198	18.6352	52.7268	8.26355	21.0024	4.58948		22.46	32.9961	27.1896	11.4053	28.8054	36.0764	18.1937	31.5978	17.5365	53.3171	31.7039
	22.47	3.05837	24.3952	39.6689	47.6915	60.8671	33.0315	38.5535	75.1892	48.2638	56.0888	54.9819	126.074	128.931	180.91	186.283	47.2715	24.448		22.47	30.1127	37.5242	47.5215	56.6234	36.8203	33.2684	73.0159	28.5871	54.3674	41.91	48.3421	9.07405	9.36892	57.8278	27.905	6.72069	13.4971		22.47	26.948	26.3334	13.014	18.9841	44.4682	26.6598	26.4263	18.8686	49.8032	25.9623
	22.48	-11.0958	25.5781	43.5956	38.7736	61.5596	22.9847	38.2679	56.7179	35.6104	33.437	51.2489	111.628	147.514	160.682	185.284	42.1433	20.1451		22.48	31.9498	26.0645	31.0977	43.2308	16.8166	53.3523	73.3037	19.4346	42.2865	40.8246	62.8164	10.5344	0.87152	60.1054	52.5992	-13.911	25.1783		22.48	22.4089	34.6032	23.2114	7.18579	52.754	37.7749	16.3864	17.9003	46.9886	17.1557
	22.49	-19.0673	34.773	56.6388	39.5486	56.1553	23.5766	38.6621	43.5043	28.5931	24.5079	49.5834	106.945	157.844	145.653	187.694	38.9458	22.5046		22.49	27.3263	41.1305	16.81	51.3286	26.2012	40.5161	69.8767	15.134	47.9235	45.9078	69.903	17.432	8.09402	59.0489	65.7365	-5.22141	28.3146		22.49	25.3801	43.2128	35.6236	17.2371	38.4965	37.8233	12.4587	21.749	45.5895	31.8626
	22.5	-14.7593	59.8804	87.7886	59.5747	38.6426	45.2988	40.4067	40.7332	32.7697	42.8343	52.0241	121.651	151.785	140.949	196.876	39.5828	38.0968		22.5	21.739	60.1538	2.84113	62.6324	39.9702	22.7686	65.8953	11.5572	56.2037	51.9114	75.8876	25.1408	17.6617	57.4947	77.1496	7.84255	30.1762		22.5	29.4717	51.873	48.3662	30.5482	20.8759	36.2206	9.44294	26.3164	44.4014	50.0776
	22.51	-7.18942	64.4652	93.9747	66.7095	32.4979	58.667	44.2092	35.7045	40.3881	49.1025	53.4031	131.421	143.33	146.335	215.502	35.6343	46.8713		22.51	38.879	49.1019	31.1475	53.2433	57.0221	9.58811	55.6945	19.7846	51.9562	50.9595	66.8133	32.7463	0.75862	37.3702	43.2092	22.312	24.055		22.51	32.685	51.9778	39.9393	41.6557	42.9017	27.9444	16.1916	24.2994	43.6548	25.4886
	22.52	4.79313	41.2863	66.3898	56.4043	41.7317	60.7338	50.7961	27.6215	52.6626	39.0579	53.346	134.512	131.634	165.372	246.903	25.3537	46.4226		22.52	55.3777	37.5453	58.7279	43.0091	72.716	-2.46099	45.868	27.7888	46.8464	49.8395	57.7217	38.9218	-15.3749	17.6252	9.92825	36.7366	18.0115		22.52	35.8347	51.2901	32.0782	50.8873	65.1678	19.7723	22.6465	21.8559	43.114	1.778
	22.53	15.0937	40.8079	60.3275	55.1106	48.8488	50.7362	52.0015	30.3569	46.4823	36.7938	57.3785	142.207	127.592	170.136	245.041	26.8639	31.2988		22.53	42.1345	39.8783	39.7719	32.9622	60.3037	3.22691	47.9231	22.4144	35.2522	50.9659	60.0154	18.2705	3.55492	19.4599	24.3225	49.224	19.6391		22.53	38.4738	42.3388	51.3232	26.5306	61.1292	18.7523	15.982	16.5091	46.1018	27.8808
	22.54	23.8112	61.6938	74.5213	62.2977	53.9736	29.3844	48.1423	43.274	22.9333	41.8525	65.26	154.235	130.753	161.467	211.871	39.471	2.36366		22.54	30.2813	38.2704	24.9526	24.844	49.2202	8.80061	50.0375	20.19	27.9075	49.1983	60.4833	0.57955	20.1643	23.9026	37.4329	55.5038	21.7896		22.54	40.9793	36.7491	66.1806	10.2562	55.4103	16.6773	10.9582	11.966	47.6934	50.2418
	22.55	22.0474	69.6516	65.1248	51.1478	53.9385	42.6268	46.2728	51.406	26.9444	46.0233	67.8509	155.727	139.74	178.151	200.844	41.1915	6.13733		22.55	26.9243	12.5736	35.4176	28.5136	46.259	13.6766	52.5143	37.2187	46.538	29.7415	49.7913	0.98355	22.5899	44.2861	42.6962	23.8402	27.1361		22.55	42.6677	51.7064	54.2193	43.3844	39.42	8.15309	15.9631	12.3372	40.7506	49.7317
	22.56	13.4491	69.1792	40.3459	28.0408	50.5387	78.4269	45.7007	56.4177	48.9268	49.6149	66.992	150.349	152.525	211.367	204.255	35.813	31.2396		22.56	23.9533	-1.06942	42.1272	35.5296	44.4882	20.0653	53.751	47.1533	58.1665	16.5101	44.943	3.27835	24.7753	58.405	42.9218	0.44228	31.2548		22.56	38.7428	63.8666	43.1018	64.6733	28.4025	3.71162	19.0067	10.3772	37.7083	44.2012
	22.57	19.2256	54.3373	38.2586	24.9321	46.9612	78.1074	41.7592	57.1356	43.1034	50.7334	64.1687	144.157	155.251	191.467	229.758	25.5924	41.2878		22.57	22.2694	25.474	36.3164	53.702	46.6853	31.4971	50.854	33.4363	46.451	24.0337	59.5761	11.8771	26.1598	51.639	26.3514	4.60103	31.2802		22.57	16.1039	66.7024	34.7975	46.491	33.9639	12.8819	15.5119	0.64557	47.669	21.9333
	22.58	31.2975	33.2026	46.1089	30.5815	43.3059	61.9697	36.3421	55.9731	25.1029	50.7687	60.4849	137.61	153.57	148.305	264.935	13.2512	44.7431		22.58	27.8674	46.0902	30.2927	62.1523	50.2011	40.0225	43.1991	26.9491	41.4769	28.0717	71.708	20.307	22.8399	44.7135	26.4073	9.52899	33.2588		22.58	8.79885	59.0497	31.9504	32.2157	38.18	19.5927	15.7812	0.19463	50.7107	8.7619
	22.59	30.5659	27.7899	34.5015	47.7816	57.3685	48.4489	44.961	59.0158	23.4405	40.8985	69.6057	132.802	139.903	131.822	247.381	19.0244	43.5677		22.59	48.8767	54.1624	23.8186	50.0264	56.5081	42.3966	25.4748	35.7632	50.7705	24.7328	78.5463	28.3798	9.56372	37.4507	61.6508	16.085	39.3713		22.59	33.9461	29.199	40.6527	26.2089	39.5488	21.0986	24.0169	19.3855	39.1092	14.843
	22.6	26.3398	26.6684	17.5832	68.1342	76.2672	35.6423	57.4112	63.2064	26.2378	28.3249	82.2215	128.47	122.964	122.62	215.435	29.7415	41.1285		22.6	59.7092	49.2663	21.0857	42.3003	56.0031	39.935	15.186	35.5416	60.9707	32.5716	75.537	33.8246	8.75322	36.1814	72.5566	17.6167	29.953		22.6	53.8921	9.99738	47.7005	24.8916	42.4634	15.6676	27.0414	29.0609	38.1133	19.4243
	22.61	17.5753	38.4819	37.4124	75.4353	79.8361	62.5557	50.2605	53.6126	40.0883	28.3496	89.0266	124.648	109.105	127.742	145.22	27.2663	30.1608		22.61	55.9583	25.7869	23.7139	40.8791	45.737	30.544	15.5521	22.3726	72.47	56.4278	58.4165	35.5035	25.8056	43.5006	48.5868	11.9485	-1.72034		22.61	66.3847	6.05556	52.3777	30.2946	47.5933	0.29578	22.5988	25.1009	52.3152	21.8562
	22.62	8.16666	52.1311	62.4567	80.8842	81.2294	95.1059	40.3282	42.0624	55.5074	30.1623	95.0068	120.897	95.684	134.897	69.5738	22.9188	17.983		22.62	48.8951	29.8703	29.2917	48.5926	40.3573	29.0577	25.1729	24.1967	75.1718	63.4082	56.2919	50.8025	33.9131	48.989	33.8032	16.3868	-8.27292		22.62	70.3744	15.7114	51.1587	37.2739	47.1621	-6.72169	17.1678	18.1549	46.1058	23.5603
	22.63	17.3509	44.6037	52.0616	73.7498	65.809	77.5836	42.0364	39.2356	47.5477	30.4488	89.1827	86.1968	92.8186	103.887	66.4261	13.7295	-1.17775		22.63	38.5346	61.3887	37.8055	65.3982	39.8416	35.4394	44.0055	40.9447	69.1168	53.5911	69.0937	79.6587	33.1169	52.6553	28.1632	30.8845	10.1791		22.63	65.9004	38.9023	44.0708	45.8223	41.1956	-5.42346	10.7532	8.2371	19.5794	24.5026
	22.64	26.723	37.6402	41.7201	66.4286	49.9679	59.6055	43.9206	37.8626	38.8684	30.8484	82.3069	52.5186	91.2919	73.8959	65.2561	5.99647	-17.0598		22.64	28.5496	66.8354	36.8335	61.8793	43.5873	37.6653	45.0214	44.798	65.1809	38.613	80.936	97.0326	24.4071	47.6769	32.8766	31.0352	22.2086		22.64	68.4588	50.9959	33.7136	35.8111	32.9075	4.44547	4.12533	12.1394	25.9152	16.8245
	22.65	28.1833	52.8014	53.399	63.4576	37.0517	63.7818	41.8379	55.8002	31.9885	34.0619	64.7368	54.5129	106.042	83.834	54.2276	25.6976	26.4886		22.65	18.8243	54.2613	29.3051	44.3123	50.2782	37.0186	33.7227	39.7386	62.7097	20.0678	92.1152	106.47	10.2273	36.7234	44.746	21.2698	29.7991		22.65	75.8782	55.4191	21.0966	12.9714	23.0147	20.2383	-2.64997	25.5941	54.9648	3.34609
	22.66	28.4248	65.1432	62.3015	55.8211	24.6698	62.3619	37.7714	69.4856	27.0978	36.7583	49.884	57.2919	117.046	87.2638	45.7426	41.8611	63.1581		22.66	21.1377	42.078	31.2192	37.7388	56.3001	37.4937	39.157	39.2834	62.0736	34.2116	102.337	107.056	-0.64428	34.5884	30.7222	15.9066	19.2921		22.66	65.7255	49.4234	16.6752	28.1468	28.4161	15.6343	-8.28057	18.7472	47.7118	11.3411
	22.67	21.5439	61.0117	54.9829	20.9259	15.4096	28.2432	22.1149	58.3266	33.8299	36.4346	50.9079	64.6548	106.156	52.6676	52.119	37.3557	59.6357		22.67	29.0789	30.0773	37.5474	36.3043	62.0092	38.4932	52.4136	40.9803	62.2952	63.6371	112.112	103.505	-9.96948	36.576	4.59395	12.6017	0.32507		22.67	47.3583	38.557	16.085	61.0937	40.9674	1.49517	-13.3761	2.40962	23.4879	29.3743
	22.68	13.2343	54.6631	48.6627	0.90562	11.0488	1.98884	12.2122	49.6916	41.3269	39.9833	52.4274	70.227	97.9961	32.6795	54.2343	32.7758	52.6818		22.68	40.4769	29.5442	41.8661	46.7094	57.6263	33.0432	66.2677	43.5312	71.8796	70.0324	119.761	103.27	4.30562	31.9043	20.8575	6.05734	19.2003		22.68	33.5601	38.7848	14.6903	58.0657	34.262	5.1582	-8.73677	2.40607	36.1647	28.2065
	22.69	0.30613	41.1473	45.5695	28.9659	22.5236	1.15347	20.9077	49.2139	51.2964	56.0489	55.5487	70.0104	98.6591	59.9084	42.5768	27.9555	34.6358		22.69	52.8983	32.406	45.5898	60.6194	50.2557	25.6838	80.2984	46.3348	84.2358	69.61	126.781	104.017	25.5674	25.2611	49.6705	-1.44581	49.2785		22.69	21.1145	42.2969	13.0573	44.3877	21.8559	14.0915	-1.21547	7.23803	59.7657	21.3545
	22.7	-7.13392	34.6594	46.3684	56.4847	28.8645	6.12671	29.6474	45.1732	56.1158	63.8799	58.9812	76.1076	96.5013	87.4661	39.2356	23.7881	21.8927		22.7	54.1955	22.2497	45.8613	50.525	51.1405	38.109	63.4942	48.8175	91.8882	81.3614	125.793	79.1168	39.7506	32.4837	58.8469	7.51964	32.7289		22.7	40.3631	47.0255	16.6863	34.531	20.0709	2.54636	3.11273	12.1901	55.8524	39.3985
	22.71	-3.24947	42.674	55.1986	82.6782	24.6117	23.0865	38.4779	33.7802	50.3078	54.7186	63.0558	95.2338	88.523	115.702	53.055	20.968	20.0921		22.71	53.7077	10.0043	45.5786	36.5788	53.3501	53.709	41.7418	51.2486	98.7858	95.0663	123.521	50.1011	52.7978	41.9311	64.8722	19.1279	8.69695		22.71	64.6978	51.9493	21.1595	25.2875	19.9903	-12.2851	6.92853	17.1613	47.5238	61.4377
	22.72	4.62858	59.0528	63.4761	90.1607	20.9968	35.2834	37.1972	29.685	44.1942	52.5215	62.8451	105.115	93.5033	134.904	54.6839	24.6295	26.9481		22.72	33.6116	17.9716	39.455	36.0673	57.3582	58.0179	46.3783	60.0712	95.599	110.223	128.588	44.5909	52.2198	40.5171	53.1585	10.4951	13.7186		22.72	53.822	59.2969	31.5815	23.9553	28.259	17.1187	13.8204	32.5889	45.8914	44.9678
	22.73	18.0997	87.1465	70.9792	71.7266	18.2756	40.8091	21.7542	35.8111	37.6526	60.0787	56.6323	102.047	116.634	141.452	39.2386	37.3691	45.9286		22.73	13.7109	26.5285	33.1493	36.9046	61.294	60.5278	52.5284	69.2267	91.721	124.541	133.062	40.7938	50.6137	38.5047	41.0823	2.06231	19.7898		22.73	41.8724	66.0634	41.8788	23.7714	37.2013	47.1249	20.9753	47.4133	44.5437	28.3566
	22.74	23.1454	78.8658	76.416	64.2257	18.7218	29.4659	15.8423	45.9538	40.0938	66.0327	63.9812	103.114	128.69	140.895	25.9113	33.9675	43.8803		22.74	20.8892	25.2211	29.4249	53.0099	61.5057	35.0285	62.7626	78.5996	83.7104	118.073	115.535	48.9661	41.273	35.3699	41.1966	21.5472	16.2873		22.74	46.0456	56.778	42.4675	40.6512	51.8753	39.8399	30.5775	36.421	41.966	52.9476
	22.75	19.9881	35.1726	79.8413	67.369	22.2517	1.69969	19.2094	60.0071	51.2801	70.4259	84.5335	108.208	129.965	133.419	14.646	14.8514	21.3591		22.75	29.0179	23.011	26.9925	64.4547	60.4445	13.8536	72.9415	86.0478	80.216	112.522	98.4926	55.4066	30.7544	32.8391	41.3141	37.9985	12.1541		22.75	47.3267	46.493	40.122	53.4988	63.3754	31.8578	36.3899	25.4087	40.8187	73.5054
	22.76	23.0812	23.4052	67.071	67.5704	27.174	5.38193	18.681	54.5121	52.9465	67.0255	88.6236	107.128	133.462	124.444	14.6972	15.5306	20.3232		22.76	43.3879	14.874	33.044	45.2909	51.024	21.0797	82.757	80.854	106.382	112.988	84.641	50.4725	12.4986	34.2743	41.4526	34.527	3.87904		22.76	29.6121	29.6432	18.5056	39.865	54.0288	19.2975	17.3113	14.2655	49.0651	67.574
	22.77	30.3962	33.2032	43.361	65.7844	33.0372	30.3074	15.5211	35.8124	48.1823	58.3608	81.5939	101.876	138.459	114.456	22.3927	29.5814	33.8002		22.77	53.4193	10.7457	36.0895	30.9348	42.2574	35.7292	90.9442	74.2684	124.015	109.949	72.297	45.6559	0.83542	36.0013	40.2101	33.0952	1.24606		22.77	19.0144	18.0648	6.84582	30.7754	46.0487	13.1095	3.85852	9.75746	53.5637	62.8488
	22.78	27.7847	27.1337	41.9036	46.1147	47.0193	35.138	31.1277	39.2873	53.7395	57.2077	84.5004	102.677	131.467	111.005	25.9978	46.9364	38.9519		22.78	48.2705	20.6433	28.6171	33.4	35.7784	76.3517	93.4338	62.8134	111.788	94.6446	65.2283	41.2495	12.2384	38.7495	34.1364	38.8	18.3546		22.78	33.3175	24.9305	30.0225	37.5853	42.8505	29.2168	10.0889	28.4636	44.95	62.3444
	22.79	20.6502	13.834	50.5855	18.2962	64.7008	30.8125	55.285	52.8658	63.9997	59.4774	91.9344	106.236	119.011	110.534	27.739	65.7968	40.3103		22.79	40.9891	29.1567	23.995	38.2827	34.0451	94.1973	93.725	60.2673	104.029	83.8937	58.3998	36.6499	18.0248	43.1391	30.3775	41.4778	26.3565		22.79	44.8588	33.2625	49.7505	42.6633	41.7446	40.7672	12.3495	39.0173	40.3553	59.263
	22.8	24.3141	22.0833	61.8665	26.6193	60.0686	30.6534	63.6055	36.2016	67.0001	53.0895	113.632	122.433	124.319	125.321	37.3432	53.908	44.1337		22.8	29.0146	34.6243	25.6452	48.4851	42.7563	61.9151	89.1774	77.3282	106.099	83.163	52.1002	31.6249	11.4499	51.1415	31.7137	37.494	14.3167		22.8	50.3219	44.8215	61.8884	43.9295	45.2441	42.2887	5.87362	31.6284	44.6051	50.51
	22.81	31.0753	36.5129	73.8928	45.3079	49.0368	31.6891	67.3838	10.8636	67.9182	44.2188	139.421	142.253	134.722	144.484	49.2024	33.2002	48.6641		22.81	27.1908	43.4676	28.7361	58.6209	51.0696	50.9093	84.9474	84.1771	98.2659	82.5319	57.0699	31.5268	14.7041	51.9261	35.9939	32.7728	11.093		22.81	48.6008	49.2438	61.8441	37.5145	45.1778	37.7934	6.96112	25.7197	51.2941	45.9939
	22.82	22.6092	39.2688	71.7184	50.3597	37.2263	24.1535	47.6558	32.5264	66.001	54.5065	120.063	145.127	152.316	173.508	57.4854	29.2121	45.9336		22.82	40.4314	57.321	33.965	68.6577	58.7571	71.4797	81.1886	75.8708	75.7333	82.0485	78.7642	38.7407	32.5456	41.9987	44.6433	26.9574	20.9535		22.82	36.2175	43.0746	43.7198	19.6996	39.8199	24.3688	19.2737	22.0077	61.6031	47.7657
	22.83	11.8125	40.238	67.3705	53.3243	25.2966	15.306	24.33	61.3831	63.6499	67.7268	93.794	145.407	171.01	204.041	65.221	27.783	42.0917		22.83	38.3318	56.1155	35.2711	69.8685	60.291	74.158	69.8721	70.6822	70.1829	77.6467	93.9512	43.0688	37.5871	36.0444	48.4945	26.2031	24.97		22.83	24.1831	37.9588	23.9731	12.0504	42.5258	12.458	29.257	24.4126	55.4119	45.9295
	22.84	25.8108	56.3917	70.9802	56.02	30.2992	25.6326	27.0784	47.5019	80.9801	60.2335	115.867	124.796	185.378	197.175	51.4334	38.5717	41.966		22.84	20.4373	39.4046	32.5382	61.9918	55.4892	58.4138	50.7739	68.7037	82.1177	69.2104	102.438	44.4256	29.4493	34.181	47.4051	30.6598	22.9689		22.84	12.5076	33.9279	2.55589	14.8681	53.5346	2.1059	36.8417	33.1154	32.2317	40.3783
	22.85	38.5029	71.9756	74.0776	58.6791	35.3569	36.46	30.8282	32.6446	98.5737	52.5983	138.924	105.358	198.831	188.624	37.3732	49.0027	41.6396		22.85	16.8682	33.5798	41.8288	55.124	43.4147	50.7561	51.3398	56.5961	89.7179	63.6757	94.1967	36.1487	22.1354	30.0271	48.129	29.0694	23.9879		22.85	13.541	37.8001	6.1078	24.7277	46.3312	8.45953	38.7578	32.2931	41.3035	44.3377
	22.86	2.91892	62.6065	59.8161	60.8423	26.4265	40.2245	31.3959	36.3283	103.894	60.5824	138.592	128.057	197.816	179.63	37.0385	41.3759	33.9758		22.86	23.5522	35.5464	59.7251	48.9785	26.1347	48.8862	65.9797	37.2386	94.2157	60.2179	73.9822	20.977	15.4112	24.2341	50.1504	23.1507	27.1684		22.86	23.6705	47.3288	27.5309	39.6274	26.0927	26.7704	36.6168	24.6532	73.4591	55.1042
	22.87	-27.1677	53.6788	46.9242	61.5297	20.0868	42.9313	31.5945	40.6334	106.869	67.9328	138.96	147.553	200.038	180.14	37.0549	33.7912	29.8615		22.87	24.3236	38.0635	61.709	50.4798	23.0849	55.4397	62.8103	33.5678	86.3384	71.3376	82.8341	17.0217	22.9032	19.8504	46.8704	33.6183	28.011		22.87	22.3993	40.9196	33.237	49.1546	28.2551	39.2818	22.11	20.9104	60.6265	52.4748
	22.88	-22.8238	47.5156	42.6096	52.9739	29.9714	39.0138	29.4816	48.8299	95.1617	71.3128	143.714	146.995	222.535	240.178	39.2709	26.4695	47.9792		22.88	22.2218	40.8481	55.9607	55.6967	26.9498	66.0864	50.9871	37.5191	72.4477	89.5407	105.81	18.5165	37.3033	16.1514	41.0138	52.0483	27.7174		22.88	15.5878	26.7657	31.3058	56.0714	41.3026	48.9753	1.59431	19.0614	25.9328	43.336
	22.89	-15.9534	43.594	39.1402	46.897	34.3813	35.0387	29.7988	53.9948	86.2499	74.6106	156.608	148.521	241.722	291.391	41.0392	16.5669	57.4319		22.89	22.4801	28.9298	37.7534	48.9674	32.5141	62.6536	48.8923	39.5084	62.3646	94.4513	100.385	13.9725	34.5522	27.6843	29.6374	52.4805	34.7393		22.89	21.2246	39.1656	32.4076	39.3743	44.8323	40.1682	1.65921	25.0587	28.8319	37.7222
	22.9	-0.52017	47.2707	38.5351	49.2224	20.2353	30.8681	38.3528	48.8842	86.8145	77.6306	197.092	157.109	249.692	312.697	41.2899	-2.08337	37.5147		22.9	23.471	12.4476	15.6783	38.5297	38.6057	54.8506	49.8176	40.8884	53.4636	95.2356	86.1449	7.55385	26.4773	43.9452	16.5474	47.3259	44.0318		22.9	30.7254	59.808	34.451	15.3472	45.4077	25.6184	8.11261	33.4917	43.4002	33.2026
	22.91	10.449	46.1711	42.1746	49.4637	21.8092	31.281	41.1818	45.786	87.2931	77.2671	223	165.481	260.06	331.389	41.9068	-6.99685	21.8444		22.91	38.1387	14.1034	14.9151	43.4634	29.2213	48.8217	46.9431	41.9357	53.8851	99.8226	81.5869	9.13075	26.0642	54.8037	12.7162	41.2053	25.8627		22.91	32.2697	48.4301	32.7882	33.9867	50.4382	15.8381	9.72421	21.0442	47.2999	36.2736
	22.92	11.8424	34.8267	54.9191	45.2345	57.1035	41.5258	31.7301	47.0044	87.5866	69.6456	217.641	173.39	275.576	344.476	43.309	17.5556	15.2835		22.92	55.1584	18.8787	17.8171	51.0406	17.1755	43.098	43.4153	42.926	55.9098	105.064	78.6941	12.0826	26.9688	64.7329	10.4772	34.9186	2.97074		22.92	32.4455	31.5454	30.4879	59.9639	56.235	6.87825	10.5031	5.00578	49.365	40.6499
	22.93	23.349	28.384	56.7214	43.9376	74.6693	36.1095	31.0646	50.1497	100.102	72.9221	218.19	186.887	297.227	354.01	44.2427	35.3381	13.5328		22.93	46.6329	18.0858	24.3156	46.6401	26.6872	45.069	50.5029	50.9707	75.6615	83.6725	78.2592	17.0331	15.6071	56.7566	23.8411	25.7268	3.55506		22.93	27.374	43.7775	29.9493	39.9925	33.429	23.6438	0.83481	11.5573	37.8233	42.6149
	22.94	49.5233	29.0507	42.6534	46.8933	66.5217	7.97839	43.1418	56.0896	130.344	92.0046	227.308	208.486	327.776	358.39	44.4968	43.3015	18.7587		22.94	37.0688	16.959	30.7421	41.7827	37.3526	46.9227	57.9884	58.8064	95.2433	62.2995	78.1554	21.9647	4.11302	47.7349	38.0189	17.3138	5.37158		22.94	22.2312	57.252	29.2512	18.5623	10.3866	40.9048	-8.88719	19.1115	26.4347	44.2063
	22.95	45.0632	29.9607	48.27	60.1766	62.0519	9.34943	50.4712	57.116	133.394	103.393	241.301	220.509	351.409	366.31	48.353	45.4118	26.8705		22.95	41.7423	15.837	28.876	44.4673	43.997	32.0932	58.5827	48.4189	79.2876	87.493	83.3421	22.8978	10.0121	39.5434	48.6754	36.3636	2.1063		22.95	24.1048	56.1876	20.9081	34.5342	29.9774	27.9722	-2.09469	16.5028	42.9805	39.2043
	22.96	9.63594	31.1159	73.7105	83.8603	61.2861	40.431	53.0191	53.1942	109.059	107.034	260.204	222.889	368.074	377.793	55.837	41.6275	37.8887		22.96	43.3794	18.5385	27.228	46.757	48.6422	21.6048	57.3172	38.3663	66.4187	106.488	87.9315	22.9123	15.3196	32.8657	56.0052	51.3304	-0.05768		22.96	27.0697	53.5687	15.4164	46.3671	47.4502	15.349	5.54851	14.2319	57.5206	36.4547
	22.97	7.23304	37.0393	78.1587	91.0491	65.4057	36.2203	44.9386	60.8144	113.707	116.339	253.35	254.424	370.094	379.016	60.5568	41.2422	39.0244		22.97	23.5035	48.3302	27.1252	46.2467	39.1221	41.8753	42.8721	30.6866	75.4206	81.565	88.2877	16.4174	16.4359	36.9143	39.7636	37.3664	5.58033		22.97	37.7664	39.9362	30.1281	28.8731	49.9156	4.91831	19.2202	14.3531	57.8481	49.665
	22.98	27.9334	46.2983	67.921	86.6982	72.943	7.31954	29.4228	76.5091	138.63	129.607	228.477	306.357	361.867	373.062	63.3428	43.2347	33.2464		22.98	8.71041	66.9483	27.2674	47.1133	35.6052	53.4084	35.9425	32.6389	88.6058	62.2822	84.1122	13.0998	15.7635	41.7382	25.7901	24.7832	10.8155		22.98	43.562	32.2774	40.4849	16.0906	50.1791	1.19964	29.2589	12.3611	58.2709	60.0713
	22.99	37.6008	28.6604	54.8556	62.5666	65.0518	9.26097	34.069	84.0482	141.683	129.102	216.605	327.318	358.858	354.188	55.9354	35.2007	28.7317		22.99	12.6064	44.4829	28.3106	53.0427	54.1607	32.8161	56.6463	70.0069	117.172	63.738	63.275	21.4645	8.51382	49.4134	20.1558	17.2768	14.5692		22.99	31.3362	46.5832	34.8298	20.6309	42.3461	22.16	25.9397	2.59886	59.0447	60.1676
	23	42.0409	-1.72133	40.4504	29.063	49.8509	25.8151	48.2679	87.7233	134.374	122.073	210.893	333.606	358.322	329.193	43.6983	22.4163	24.5396		23	17.88	25.6113	30.7502	58.6646	62.9992	17.1297	67.6455	86.8254	126.251	65.599	53.7932	29.8473	11.521	52.672	21.578	15.5749	18.2998		23	23.3437	56.5539	30.8137	25.3106	41.1678	37.2147	23.0909	-1.42049	55.7384	60.6902
	23.01	30.0529	3.93914	26.6242	40.0939	50.1915	48.0275	59.1107	69.7865	144.989	119.945	205.142	340.193	350.118	356.397	57.2501	27.6239	40.6094		23.01	26.3083	14.9687	36.3868	63.5828	49.5871	12.6777	56.4227	56.5876	90.7036	68.3883	70.3135	38.2713	38.0155	45.8173	39.1589	27.1643	21.9774		23.01	25.045	56.5978	30.5512	30.3096	55.2285	38.7462	21.3196	7.71057	43.0898	62.1889
	23.02	13.1205	20.447	12.7556	64.528	55.2096	71.9428	68.9434	45.3453	160.999	119.293	199.38	346.869	339.607	399.311	78.5634	38.2464	62.794		23.02	29.794	20.3452	40.985	65.9066	43.2518	12.4782	53.6118	38.5627	63.9316	63.9383	76.4315	40.6016	46.9443	36.911	51.4104	39.6651	28.7713		23.02	26.1031	57.7883	29.4118	39.178	63.2277	34.0298	23.0532	18.2717	38.4496	57.4964
	23.03	14.4799	36.3924	48.1902	66.0626	59.6364	60.3442	69.2365	46.1808	156.664	102.332	185.498	365.18	366.958	356.139	85.6408	43.612	51.6229		23.03	25.6808	50.3498	43.9865	64.2421	47.7964	18.8167	63.7337	39.3141	50.6508	48.3587	66.5567	33.5632	28.8673	24.8501	55.4682	53.5667	40.3563		23.03	26.1727	60.7415	26.924	53.9955	61.9078	19.7076	30.1755	31.0318	46.1219	43.2853
	23.04	18.8467	52.2453	91.731	63.8322	63.9659	42.9068	67.9611	51.1719	148.984	82.6898	170.281	385.404	400.533	298.812	90.3775	48.1132	34.9677		23.04	26.2292	56.4637	44.2501	52.7537	54.5599	29.2112	66.6329	53.3351	48.9838	42.6707	58.195	35.2659	13.1132	29.3717	48.8419	55.9147	41.3454		23.04	25.6221	59.3745	22.6671	49.7364	56.9038	12.7843	29.1796	39.503	41.7375	28.8185
	23.05	29.0883	33.7459	67.096	47.5382	59.4207	56.6731	48.2091	79.323	116.619	92.281	158.316	389.173	370.491	288.079	134.336	57.4655	46.6746		23.05	31.7426	37.132	41.5978	30.8021	63.6868	43.9257	61.8395	81.4893	59.6868	47.518	51.4447	46.2784	-0.16688	51.5548	30.8356	45.9571	30.9057		23.05	24.4109	53.4061	16.526	25.1589	47.976	13.7415	19.5371	43.4065	24.5115	14.0792
	23.06	38.816	14.815	39.9178	31.8116	54.6281	70.7215	29.2202	106.63	84.1737	102.609	146.863	390.754	337.904	281.369	177.446	65.9569	59.3109		23.06	31.8759	26.1175	39.2421	29.663	74.5759	45.846	53.6563	81.7591	52.4318	41.1545	45.142	43.9276	5.43382	52.68	33.7724	39.0999	26.8857		23.06	28.5654	44.8104	28.3516	25.0754	41.3875	13.5296	29.2413	49.7843	26.6077	21.784
	23.07	28.1362	30.7205	40.4026	48.6433	55.4911	50.4244	53.7653	82.5455	82.3931	92.375	143.684	360.323	326.883	311.951	147.796	46.8613	57.2755		23.07	28.0224	21.286	37.1062	43.9461	86.7711	38.2857	42.9613	61.3661	31.8699	26.4836	39.1707	31.6747	25.0252	38.2013	52.2285	34.4554	27.6227		23.07	36.6958	34.2678	53.4909	43.1422	36.5326	12.4515	53.2815	57.9959	43.0217	46.12
	23.08	22.0038	43.8393	40.972	63.6731	57.4684	35.1459	74.4641	63.8797	81.1964	86.9601	135.238	328.539	314.157	334.632	119.823	30.8602	56.656		23.08	36.9982	24.6333	46.9221	40.2286	81.5072	34.7665	54.3957	45.3531	26.9851	35.6378	37.4746	31.3221	28.8614	41.7718	54.7088	29.8213	34.0527		23.08	37.3316	34.8403	48.5943	40.6346	28.8807	6.99696	60.6819	56.0791	41.4251	48.2457
	23.09	46.5153	38.1815	42.111	66.5601	66.9539	54.3325	69.2417	81.7316	83.9347	114.018	91.2919	287.643	289.944	304.07	103.146	35.7123	65.5772		23.09	52.4505	32.1098	62.7719	27.4235	67.4289	33.2875	77.0021	31.5514	30.0145	56.8198	37.9367	36.9772	24.7437	54.4545	49.1238	25.3096	43.3565		23.09	34.1837	41.0244	28.5342	27.74	19.817	-0.66711	59.6818	49.049	30.736	39.1589
	23.1	57.7642	33.4826	48.7353	62.7318	73.0714	66.7288	63.933	92.2529	87.4272	129.328	58.4325	253.227	263.489	267.137	92.7765	38.9805	65.0437		23.1	54.0431	27.2135	63.3218	35.6887	55.6125	45.5513	72.6512	34.0679	43.7636	60.6147	28.3374	29.548	12.8133	54.1868	52.3364	28.942	41.9477		23.1	25.426	42.7597	27.7543	22.5335	24.2368	2.43222	41.573	36.8556	40.1098	29.4781
	23.11	21.815	32.1964	74.8801	35.0057	67.2029	54.9604	58.3172	76.6869	93.6035	102.833	65.0268	241.87	229.051	207.537	104.856	36.6115	30.8634		23.11	51.1298	18.2949	58.8978	50.8041	44.5313	62.2828	59.5364	41.8895	60.9975	58.757	15.4671	17.8651	-1.65708	49.7089	58.4093	35.2221	37.0562		23.11	14.8445	43.0489	33.2424	19.8263	33.0401	9.03055	17.9022	22.9835	56.0061	19.6041
	23.12	0.31093	32.1336	83.9882	24.2277	60.656	47.295	53.413	68.4369	89.2712	83.1366	64.0741	235.541	203.647	158.409	107.203	36.422	14.0875		23.12	43.5806	28.8866	56.8987	56.2789	35.3198	49.0933	46.1244	49.2301	77.0757	39.1662	33.9935	18.9059	13.6285	40.5299	53.3154	38.0815	42.0266		23.12	26.394	33.9378	41.3246	40.0447	36.9748	16.3747	26.5221	19.3951	45.8406	13.835
	23.13	11.0337	34.8001	55.0865	51.2607	52.5956	48.7835	50.0964	76.5089	61.4936	78.6085	46.2844	240.43	198.398	132.645	87.8396	41.0952	36.1414		23.13	35.1796	43.0627	55.345	59.9826	26.4518	30.4069	32.6576	56.4826	92.9415	16.3178	58.2879	22.2841	34.3806	30.487	46.17	40.3124	48.8086		23.13	42.0091	23.0998	49.8833	64.4748	40.0151	23.8558	41.0741	17.6958	30.8871	8.81999
	23.14	13.414	38.7405	61.1859	71.0829	48.2826	48.4843	47.3169	67.4785	48.3755	67.8484	48.0235	225.633	181.955	116.267	68.1096	39.0528	47.585		23.14	35.3397	35.0778	43.9689	62.1561	12.658	28.4922	35.2781	49.9453	80.8023	19.5489	54.3681	19.295	27.9893	30.2123	40.6016	44.7846	29.236		23.14	27.3065	18.436	44.8511	68.8248	33.5747	16.0213	40.4682	20.1557	24.2851	19.0858
	23.15	3.26143	44.5943	119.866	80.0727	49.5993	45.4993	45.3438	32.7559	57.2798	47.7261	79.0998	181.264	148.696	113.99	47.8295	26.922	43.0891		23.15	35.6103	25.5804	32.0592	64.0004	-0.90526	28.1404	38.9533	42.3945	66.6354	25.0002	48.2914	15.7953	19.6906	30.7191	35.4472	49.1323	8.38836		23.15	11.1544	14.5539	39.0199	70.9502	26.4021	7.58458	38.8247	22.5819	18.6901	29.7994
	23.16	-1.25858	43.6348	126.103	84.5948	55.8148	50.2471	40.1961	26.0792	54.3441	26.5155	83.9672	158.934	120.744	100.672	34.448	22.4945	42.918		23.16	17.0162	17.2316	25.9693	57.1882	7.818	43.1701	40.1144	32.7517	49.4043	46.2134	34.6921	9.66725	10.6726	35.176	42.111	42.5827	9.26533		23.16	20.6603	24.3514	38.8962	40.9068	16.4113	17.1723	37.8508	12.4596	29.6509	16.5905
	23.17	0.08902	35.5775	77.7094	84.463	67.1334	63.0502	31.741	48.6187	39.0743	4.17099	61.5321	159.564	98.3219	75.8506	28.2532	26.092	47.2523		23.17	3.61738	11.5796	21.4757	54.5411	18.4228	53.4181	42.1247	23.738	34.5416	64.0801	23.6713	5.95685	3.16652	38.4267	47.2435	34.5442	9.5629		23.17	29.1313	34.2376	37.9108	16.5594	8.68157	22.7736	35.77	3.77534	38.7923	5.41112
	23.18	2.59352	39.1957	57.3172	78.7449	78.7746	46.4239	38.2242	45.5179	49.3723	3.00376	63.4305	128.245	86.0353	71.5545	23.9785	26.2349	36.1963		23.18	30.1137	26.6353	29.5496	83.8788	43.4767	26.9469	50.6574	19.5565	37.8663	56.2477	32.4501	20.812	7.27022	32.414	40.6166	15.0717	5.41107		23.18	29.6565	44.8045	30.3087	35.9517	18.3144	-2.23573	25.1904	6.13419	33.9639	9.81602
	23.19	5.93592	51.2713	57.2086	68.9802	90.6493	8.47973	55.5282	23.8438	78.1909	17.1766	82.9557	73.7842	81.091	82.1261	21.0947	23.8753	13.9918		23.19	50.9411	40.2512	37.4164	104.519	57.4377	7.11186	52.7725	18.2887	40.8477	50.924	40.6115	31.8677	10.3274	29.0243	36.8349	3.74318	3.43944		23.19	31.1711	52.114	25.2422	48.8416	24.6634	-14.416	17.6809	5.09165	30.3277	12.2425
	23.2	22.9	66.236	57.7721	62.3865	73.0483	11.3316	46.4732	23.2573	56.0107	14.8335	85.658	56.9571	69.1697	72.6634	30.0698	25.3127	12.7201		23.2	49.8325	48.2957	44.4823	91.5045	28.4748	12.9557	30.0552	28.2956	42.5006	55.3078	46.3826	28.2217	9.33522	35.7838	44.0622	23.9274	9.90391		23.2	36.5142	46.8189	29.9867	36.5715	18.3056	23.046	22.0512	-9.1122	31.3041	7.01404
	23.21	46.5714	82.6231	58.6666	57.3543	40.9331	34.2718	24.439	33.0545	8.71865	4.35787	80.0767	58.6611	53.8129	53.3358	44.8843	28.6199	21.7558		23.21	46.0626	52.7758	49.385	78.2042	12.3904	22.202	15.1849	37.4428	50.1099	53.0628	45.4019	27.4658	16.944	36.0489	44.7512	35.2921	18.6138		23.21	30.3735	44.3322	29.768	31.2802	13.5084	38.8239	22.4317	-13.3933	32.1086	4.26264
	23.22	56.4319	73.4955	73.553	41.3369	45.8528	58.7439	20.8803	35.6051	12.0038	11.6326	70.1501	58.9302	58.2909	45.6769	42.0427	29.8072	38.8453		23.22	35.9477	48.7576	49.1312	64.2228	27.0098	39.5605	19.0229	44.54	71.9202	35.014	28.3239	33.6007	45.0583	20.8309	29.8519	25.6304	32.6769		23.22	-3.14514	48.5411	17.7168	42.6273	12.4317	2.9041	13.3001	5.98271	32.5037	7.41705
	23.23	61.9359	56.3195	92.853	21.8544	62.4552	83.6994	23.1494	35.8698	31.2431	24.5067	58.8529	58.7469	69.0256	41.699	33.6318	30.3259	58.4752		23.23	31.0408	47.1533	49.426	53.9667	41.2514	48.6578	21.6491	45.9504	74.256	26.3792	15.7685	26.7648	48.0432	15.0387	17.789	22.0704	36.6778		23.23	-13.3525	49.8312	6.34356	42.6726	19.6481	-13.1664	7.45118	13.1715	24.0446	9.70406
	23.24	66.2961	55.9619	102.318	44.1189	35.0494	65.2304	30.1971	44.412	40.9672	27.3137	40.4548	61.0643	54.9504	41.2146	41.2578	21.1433	27.9804		23.24	34.4308	49.3945	50.5954	49.6453	54.8909	44.5938	22.3452	38.3006	45.5672	32.7419	10.418	-0.73415	10.9948	24.2626	10.2447	28.2307	24.6492		23.24	13.5774	46.4718	-3.94923	24.7131	40.0761	2.38456	6.83198	0.94482	1.48011	10.6092
	23.25	70.4551	58.5642	110.051	73.7309	-0.10166	39.1187	38.0858	54.4109	49.0167	28.3487	20.807	63.8219	36.5087	41.3451	51.7062	10.2533	-11.3364		23.25	42.1557	46.1712	46.4814	53.2821	62.4968	44.8503	28.7121	39.4573	38.6616	38.9607	11.7962	-6.29435	-6.60748	32.6045	25.364	41.7425	14.2159		23.25	27.892	46.1332	6.94638	19.877	45.0554	21.0296	13.0696	-1.41173	3.18744	9.68527
	23.26	56.229	52.7621	96.4646	68.5203	11.7267	35.7516	33.3058	56.2642	25.327	41.9018	8.91553	60.672	27.0892	38.3895	40.8113	16.436	-6.97997		23.26	54.6569	36.9273	36.5461	65.6873	63.4545	49.8674	41.3269	50.3167	55.7567	45.021	20.5879	12.3179	-2.78398	39.9744	65.4541	63.3541	5.54053		23.26	28.307	48.9068	41.1877	29.5003	33.0129	43.0837	26.8619	7.10663	31.6375	6.74608
	23.27	41.4599	46.938	81.4728	60.7146	26.096	34.5056	27.9002	56.9797	0.88067	56.0471	-0.90124	56.9252	18.667	35.3537	29.315	23.3192	0.68763		23.27	56.4089	35.6757	37.8547	73.0515	57.9941	44.4078	48.0274	55.1784	60.3156	41.2536	24.8784	13.5062	7.04842	47.9949	74.5757	67.4832	8.93049		23.27	25.2241	54.9102	44.1424	31.3718	30.977	47.7146	19.1949	8.55508	37.2166	4.61948
	23.28	46.3346	57.2561	64.7156	40.5208	26.7839	54.8336	28.0695	38.0004	16.0783	63.8622	39.4214	46.1169	23.7431	35.9617	41.542	18.1683	25.6822		23.28	49.9159	40.5545	47.7878	76.5491	47.6109	30.9119	50.1912	55.4393	55.2587	29.948	25.7163	1.32975	21.4896	56.5146	59.9434	58.2027	21.5752		23.28	19.4582	63.391	23.0993	27.2971	36.6166	38.9815	-4.93222	4.58073	25.2528	3.11619
	23.29	50.3441	64.8231	52.2496	27.9474	26.6253	72.5036	28.6092	23.0706	30.803	69.6457	73.4435	37.9037	29.2597	38.1214	49.9587	15.0023	47.3551		23.29	35.929	50.6996	41.9112	61.0925	51.3214	18.0719	46.7062	39.7901	47.2032	30.4359	32.9629	4.44285	25.3064	52.5053	52.94	39.3751	19.7202		23.29	13.9641	54.1228	23.6971	44.3918	41.2876	22.0421	-3.92542	8.56879	32.3754	11.8934
	23.3	48.055	52.3607	71.0276	70.8577	20.3033	70.8208	31.8449	37.6245	41.9938	60.6383	61.5919	48.586	37.984	51.5798	30.6315	26.2887	44.8434		23.3	18.0135	63.6054	27.7464	35.6991	62.4205	5.57565	40.2596	15.7999	37.5757	37.1065	43.5692	15.5716	23.5533	41.9276	49.9361	15.5423	10.2638		23.3	8.61228	35.5495	35.6401	72.5847	45.4508	0.80065	10.2578	16.7311	49.5039	26.06
	23.31	46.5775	47.9503	87.0632	100.819	15.5867	68.9432	34.9231	48.0726	48.2993	51.8626	54.1985	57.2426	46.7607	60.1022	15.4155	32.9778	43.0514		23.31	26.051	44.4951	27.2661	37.5861	60.5081	8.30395	32.165	13.1491	36.012	49.6953	37.5719	25.1484	17.3504	26.7145	37.7146	5.55506	2.66747		23.31	1.51331	31.7108	43.8216	46.4482	56.6342	7.69158	30.3316	17.7508	51.5073	15.4166
	23.32	48.137	73.667	92.8375	82.3292	16.8775	66.3372	37.4118	43.1583	36.5784	43.9531	63.3152	58.3191	55.7329	50.1568	15.5819	22.4656	43.9527		23.32	42.9157	14.4953	31.4404	48.7517	54.1702	16.2106	23.5097	17.7565	37.191	64.297	25.9272	34.1972	9.63392	9.92462	22.3583	0.27714	-4.29596		23.32	-6.18006	32.8839	50.7239	1.83309	70.2053	24.1511	52.4088	16.341	48.3663	-3.66549
	23.33	52.7273	83.6759	93.626	71.7451	26.9671	61.163	44.9787	42.1255	25.5101	38.8095	67.5427	53.9156	57.6967	40.7387	18.986	18.7564	45.2263		23.33	35.3285	28.0911	45.4808	67.9581	45.674	21.4058	33.113	11.0099	34.847	46.8388	41.7967	28.1321	0.69062	27.7204	43.5162	13.3945	4.05181		23.33	14.002	57.9643	55.4948	11.7029	63.5927	26.0931	37.6558	21.1937	42.5632	9.81402
	23.34	64.3545	57.2141	82.8383	79.5156	57.4858	50.026	64.3357	50.1045	15.9561	40.0871	60.4184	36.7881	43.3884	32.5454	29.9077	30.8424	47.3642		23.34	22.9563	50.2177	61.4517	88.738	36.7556	26.0703	46.2891	2.04154	31.8071	23.107	63.0504	19.1096	-8.49268	52.284	71.8196	30.1117	15.3957		23.34	39.6387	87.7231	59.8486	32.2347	53.0305	25.1943	15.6956	27.2718	36.2391	29.6654
	23.35	69.9073	42.8045	82.5909	83.1082	78.7563	37.8923	71.7269	56.5528	18.5986	40.0716	61.4783	23.3777	35.7343	32.1407	39.0934	40.5245	48.4917		23.35	39.1013	51.9522	60.0664	82.4568	37.5417	37.0237	34.1817	21.3103	21.0431	32.9595	52.1468	20.3367	4.30182	53.3539	59.7385	19.1262	10.9		23.35	35.5893	63.8756	62.4979	38.8783	48.1072	37.0862	6.54577	18.3078	30.1833	37.6189
	23.36	66.0059	47.1527	98.7476	80.1984	85.6334	24.2072	60.4946	60.6185	40.2236	38.0436	75.2761	15.7523	38.4369	43.858	45.5772	46.4651	48.0465		23.36	56.8879	52.2865	57.9213	74.3351	39.1973	48.148	20.5578	42.3366	10.4245	45.309	39.0475	22.2674	18.69	52.5269	44.5831	6.52326	5.60032		23.36	29.0708	36.6133	64.8771	44.2169	43.8565	49.6114	-1.39293	8.59377	24.4204	44.31
	23.37	59.0479	52.8456	102.05	78.1573	87.3701	30.5158	42.6058	64.0769	50.2921	39.7668	71.744	14.1455	35.8204	50.4851	49.7654	50.6538	48.8152		23.37	37.9167	65.5226	92.3172	84.3633	46.742	39.8531	35.9149	34.7806	43.8738	47.7199	47.0162	17.6886	24.1834	49.7685	37.1371	28.2904	27.111		23.37	15.8369	59.0111	59.2814	41.4804	52.9181	39.5534	2.17777	25.1215	34.7242	32.1696
	23.38	48.7957	59.9876	91.4988	77.0523	83.5674	58.37	17.5439	66.8808	47.9071	45.5326	49.5367	19.0244	27.4722	51.6271	51.4799	52.9543	50.892		23.38	20.2677	75.1292	118.736	92.0523	54.1166	31.376	49.5942	28.3788	70.5375	47.7245	53.3093	17.097	28.3341	47.6602	32.0607	46.4337	44.9798		23.38	6.73701	78.501	53.713	39.3919	59.9025	31.0121	7.25367	39.668	43.7428	22.2252
	23.39	43.4419	56.9553	79.7398	87.3059	84.0768	73.642	25.6849	63.3867	47.2538	42.778	39.809	13.4711	28.1517	45.8268	47.1783	45.8026	41.5542		23.39	13.9064	54.3679	78.4128	80.1691	60.0687	21.3753	49.2355	31.6361	40.4264	27.539	45.5828	49.8646	21.25	50.8772	46.8109	34.2559	32.3768		23.39	32.2702	73.6605	48.3735	42.7248	49.5075	35.1621	24.9236	37.6366	42.009	30.657
	23.4	41.7613	46.2933	67.0743	106.077	87.8195	79.4785	58.7248	55.1699	47.8989	33.6341	39.4398	0.09459	35.6016	34.8203	38.3653	31.5626	23.6564		23.4	11.011	44.0006	51.0912	71.3368	62.723	17.7499	45.9023	33.7917	21.4335	9.70525	39.5364	71.2408	15.3045	52.9106	60.0275	22.7855	22.0865		23.4	44.4545	70.6721	44.3955	46.488	39.168	36.7421	40.0009	30.9886	42.5605	36.6151
	23.41	32.871	58.7177	76.2972	127.752	88.6115	90.4267	68.1455	53.1728	51.9247	34.0686	44.1295	14.3728	22.7484	37.8846	36.3488	17.5253	24.9195		23.41	22.2523	76.0272	76.7998	74.9492	51.9264	40.1279	30.437	31.4544	47.7889	1.70871	40.3428	46.1546	14.0031	50.5884	66.9878	14.2003	21.2288		23.41	2.0852	75.2375	45.9708	52.006	29.0543	27.8395	44.5031	5.51014	52.4333	32.4841
	23.42	20.2929	82.9504	96.7157	150.913	87.8941	103.99	65.4851	54.3571	57.6797	39.4021	51.4067	42.7961	-0.48946	48.1461	37.8085	3.59186	35.9829		23.42	29.8666	91.5876	92.3997	74.114	43.6044	52.5988	27.8195	31.2806	60.6434	6.77537	39.2555	24.9793	15.4123	53.9195	70.9608	10.6768	22.8965		23.42	-14.3635	70.7051	46.5203	56.1252	22.8782	18.4671	49.4329	-9.3269	56.74	23.3397
	23.43	15.8478	88.7722	105.342	134.054	101.266	73.7651	69.7492	51.6369	54.4069	46.1373	41.8955	41.6031	6.23813	43.307	37.5254	5.04468	46.4309		23.43	28.4714	66.2485	82.8915	62.2321	41.4294	40.4617	57.2472	36.4801	39.9638	44.289	33.4646	13.5178	23.5541	71.2922	67.5129	19.7261	30.8374		23.43	33.5705	43.5753	44.5215	56.77	26.6562	7.92806	55.4244	2.26735	47.2212	1.74308
	23.44	14.0888	88.5139	110.073	103.98	119.291	29.08	76.3001	47.6274	48.1527	53.3354	26.8401	30.6294	22.8616	33.4813	36.6666	11.5789	56.6755		23.44	29.8025	55.0298	75.775	62.2017	42.9086	31.1023	67.7324	34.7693	31.0544	55.7208	31.7398	11.1496	32.6828	75.4056	61.6105	25.4841	37.5359		23.44	54.2856	28.6274	44.818	56.5658	34.9748	4.31659	52.9246	6.1003	39.0509	-9.66391
	23.45	30.3491	94.3117	107.158	96.3419	113.454	39.684	82.1413	56.6014	57.2054	54.005	33.1917	35.7595	35.7982	45.6267	22.1749	19.1426	48.9466		23.45	35.6356	67.1273	72.6081	81.741	50.4219	26.3296	46.9387	21.6475	41.5801	24.0845	36.7288	23.7968	43.4412	57.6248	51.6549	25.8076	42.1827		23.45	30.0555	33.7954	48.9041	54.9594	50.7912	12.1442	36.4035	-2.88294	33.1072	-4.2452
	23.46	49.9937	101.247	102.806	92.918	103.135	60.6725	87.8491	68.014	69.1329	53.4484	43.564	43.9143	48.0425	61.8987	5.12274	26.8998	37.8418		23.46	47.2227	68.5422	68.1197	91.8461	59.2557	20.2566	40.0067	21.9989	51.2269	13.4958	37.4475	30.5468	42.7008	50.5112	48.5825	30.4222	38.7183		23.46	21.6219	31.7382	55.2545	56.1329	52.8712	18.8373	34.0692	-10.5635	33.017	-2.4567
	23.47	61.0983	84.1605	114.531	110.359	88.5187	60.2558	89.4085	70.6059	54.6818	54.6115	51.8069	48.1469	36.3779	51.291	20.1084	16.5643	30.5709		23.47	65.3685	57.7809	62.1251	91.1974	69.5946	12.7013	48.8753	37.7077	59.8717	26.8986	33.2987	30.5748	28.8535	55.5569	53.3556	39.928	26.0081		23.47	31.194	21.4451	64.1857	60.475	39.2939	24.2369	47.9058	-16.7589	39.5987	-4.80619
	23.48	71.4697	65.8737	127.184	128.873	74.0727	58.4995	90.7894	72.4407	39.4273	55.9336	59.5164	51.8006	23.3887	38.7754	37.0262	5.65989	23.8055		23.48	60.2276	58.779	64.4463	87.2789	80.1735	13.4281	51.385	37.8107	54.9924	26.5857	31.1117	26.3029	26.3791	50.6073	56.3235	42.2579	19.4501		23.48	37.8638	27.3134	63.5594	53.5288	35.1904	27.011	46.5847	-6.71628	44.1575	3.27652
	23.49	76.9761	71.9253	129.086	127.629	80.9577	66.5248	97.6432	69.26	73.6178	58.738	50.5443	42.5355	28.8938	28.583	36.0836	27.8886	27.0075		23.49	36.6005	69.1124	73.369	80.7647	90.9433	20.7296	48.8469	25.5253	39.3768	15.3848	30.4821	18.6177	32.9331	37.723	57.858	38.8912	17.7761		23.49	42.2296	46.0115	55.3458	37.6214	38.6076	27.7009	33.2306	16.2172	47.1107	19.6409
	23.5	82.9521	76.8115	128.626	127.638	88.8527	74.5634	103.303	67.6791	102.002	62.0229	41.8185	33.3692	34.3692	21.0979	35.7655	47.2221	30.4512		23.5	27.0656	65.315	75.0401	82.9651	84.6844	23.2155	51.4384	32.88	30.3878	28.0663	29.455	17.9335	41.9907	35.3969	44.0549	39.6123	24.5019		23.5	43.7995	47.9223	55.1476	39.5787	30.5829	31.14	37.9065	22.2168	37.3654	13.9916
	23.51	92.6396	72.4839	109.499	137.549	104.733	82.7071	99.5225	78.7447	84.4877	69.1053	35.0385	24.984	39.6094	35.0142	40.3837	43.6705	35.8063		23.51	25.1992	53.8281	72.7651	89.9078	69.1591	23.0809	56.8212	50.9222	25.0049	53.7436	28.2115	21.059	52.4106	38.8162	21.9059	42.5579	35.7986		23.51	43.8479	40.6981	59.3111	51.2573	16.332	36.075	52.3937	19.0019	20.5911	-3.63697
	23.52	97.3138	73.1419	96.7238	142.044	119.749	93.529	96.4846	90.6157	72.6625	76.5576	31.0582	21.9834	46.2085	46.9601	41.5424	39.1582	35.5939		23.52	22.6255	62.8498	67.7526	93.5678	62.189	24.2137	51.9531	59.3399	35.8613	48.1814	31.6628	19.0863	38.1371	40.786	26.4947	52.5217	38.418		23.52	53.8924	40.5863	58.4	50.3521	18.0434	35.2532	42.9624	23.5955	30.1537	-4.40466
	23.53	82.2373	93.4424	108.972	125.198	131.359	114.902	96.3708	105.66	83.2506	85.4674	38.1083	40.196	58.1607	51.1436	29.0715	30.8608	13.4471		23.53	19.8004	79.1622	61.7669	96.061	58.2602	25.797	43.4408	64.3362	52.4907	31.5138	36.7831	15.3013	15.0853	42.2407	40.5887	64.9804	37.9529		23.53	67.4902	43.0029	55.685	44.9734	25.4292	32.3851	25.0284	30.9651	49.1438	0.82145
	23.54	77.3443	102.736	122.332	109.397	134.645	132.696	91.071	116.642	92.9941	87.5948	43.1493	52.7469	59.9779	57.4365	22.2451	29.3846	8.53613		23.54	34.7914	89.5325	63.0396	103.261	67.591	35.4826	46.7724	42.3097	66.9272	27.7339	46.9172	22.3378	13.9792	45.1454	43.4466	57.994	49.4235		23.54	59.7662	45.5229	48.7493	37.956	32.4197	39.479	21.1575	22.9897	49.4671	-3.14105
	23.55	97.074	85.4162	138.381	96.1233	117.801	141.836	73.2322	117.801	100.695	73.323	43.3334	51.6085	37.2899	68.8298	29.0668	44.4014	45.2989		23.55	53.4864	98.6675	65.8215	111.439	79.6786	46.8528	52.5663	14.6649	80.9079	26.6333	58.0937	31.6242	17.4355	48.3516	43.9684	46.9647	63.3755		23.55	47.6092	48.0643	40.9361	30.5978	39.3281	48.6441	20.2102	11.8238	45.9094	-9.01384
	23.56	107.018	86.0224	145.171	98.5356	118.263	138.234	67.9265	117.327	106.734	72.5146	45.6108	52.5773	30.2465	78.1549	30.7679	48.3292	60.6013		23.56	59.5954	80.7129	67.2888	87.7756	70.1254	66.7776	44.7468	3.45097	60.6492	29.7016	46.3802	24.1003	10.9285	36.4524	40.1964	35.7272	51.8179		23.56	47.0875	52.612	50.2312	18.5985	44.0731	38.0149	22.5437	16.0117	28.6263	5.48687
	23.57	101.18	115.541	137.028	126.246	146.637	114.081	82.8359	114.219	110.09	93.4211	51.2645	56.9446	48.4363	84.1442	24.2102	34.3718	41.2908		23.57	64.4051	60.5536	68.5314	61.6494	58.8811	87.0731	35.8125	-6.03469	37.7191	33.3144	32.7405	15.1435	3.74662	23.3214	36.2082	24.7033	38.051		23.57	47.462	57.385	61.0121	6.43917	48.6796	25.7607	25.2518	21.4917	10.4589	21.6548
	23.58	101.205	128.324	136.432	141.194	166.585	104.075	94.5955	109.713	119.274	108.333	58.535	53.7242	60.6709	88.1044	18.2292	26.139	23.4466		23.58	47.8982	66.439	56.7379	81.8211	76.9845	59.5594	39.1437	16.2032	61.7254	57.8509	33.436	15.5276	22.6821	24.4333	52.5791	41.9118	32.6266		23.58	30.4798	67.7559	66.7055	25.2192	59.9187	30.8585	37.8866	17.3759	33.7752	19.3287
	23.59	107.766	122.449	144.25	141.912	177.139	109.841	102.844	103.647	134.952	116.561	67.6078	42.0448	66.2668	89.8025	12.8911	24.2882	7.23703		23.59	37.5379	70.7996	48.2489	101.069	90.9711	36.3899	43.9273	37.6349	81.5019	78.4022	34.0378	17.9811	39.4781	27.1106	65.9437	57.8895	27.8625		23.59	15.5079	77.8554	70.4678	42.4619	69.3403	38.301	51.0144	15.7895	54.4746	17.6684
	23.6	113.363	117.994	161.833	134.528	170.176	103.438	109.247	112.275	137.97	127.959	76.7934	36.6065	61.4387	89.0538	22.9811	19.1252	9.36953		23.6	83.561	61.1739	70.0724	111.839	67.193	53.0698	62.0337	51.6722	62.4776	62.3966	33.7802	39.4174	36.6482	44.1475	51.7321	62.5771	29.1548		23.6	18.9758	85.4639	56.5164	45.6041	62.0896	67.2486	68.665	37.4042	51.1697	22.115
	23.61	118.21	114.64	186.995	120.856	149.617	87.5876	114.218	132.308	131.16	141.817	86.0661	36.0124	48.5197	86.4057	45.0465	11.3912	25.7392		23.61	115.945	56.4484	88.2447	119.273	52.4526	61.7479	74.2429	60.2532	50.0723	48.536	34.7825	53.614	33.5927	55.5594	40.8458	64.8226	31.9207		23.61	25.7535	90.136	46.3158	48.4737	55.8661	86.9304	76.5645	51.8134	43.4305	23.8439
	23.62	120.886	130.634	194.776	127.226	143.021	102.66	119.12	142.305	141.25	154.897	78.8103	39.7389	54.7376	86.9306	50.8184	9.86369	28.6276		23.62	89.5891	72.8272	90.6914	112.333	76.6345	35.9644	61.0562	45.3344	66.173	43.9139	41.212	36.6317	29.5665	42.7462	44.2811	56.5504	41.0333		23.62	46.7865	82.1618	52.2691	50.1694	54.0651	66.7066	42.4686	35.1901	16.5947	13.8688
	23.63	122.409	156.904	193.326	144.241	143.84	134.156	123.985	146.972	160.314	167.564	62.7767	45.76	71.1185	89.1406	47.9374	11.6324	24.3565		23.63	74.0034	79.9379	92.8178	109.251	90.6004	20.1979	54.6308	31.7411	76.1815	40.8295	47.5328	25.886	26.8478	39.5266	46.9393	45.9367	46.7678		23.63	55.6878	71.0778	50.9891	49.8351	56.7267	55.0869	23.068	19.7013	2.08268	5.30981
	23.64	112.623	161.696	176.683	152.166	138.723	125.706	116.881	151.723	181.525	193.25	60.2738	40.3126	61.7228	90.6486	52.5172	21.9442	34.6464		23.64	86.3082	63.048	94.1146	116.158	78.1107	30.3716	65.7152	21.5801	70.4138	41.7272	53.5718	31.2907	27.5152	61.1508	47.5849	29.2587	43.754		23.64	33.1728	51.9408	30.9774	44.2436	70.9442	65.7486	41.7234	7.15049	19.4851	0.41782
	23.65	98.9309	159.069	154.792	156.953	131.555	103.46	105.642	156.502	203.477	223.434	62.4441	30.9039	43.4241	91.9143	59.6737	35.2067	49.9655		23.65	96.7695	52.372	99.1149	118.199	73.1579	47.5453	72.3636	18.8499	65.5207	47.3392	53.0777	34.4544	35.6056	64.7201	51.6461	24.6209	39.7194		23.65	20.2451	38.5403	27.1685	44.6452	73.9567	69.8491	53.3079	7.06585	34.9477	-1.89788
	23.66	105.285	162.696	150.171	170.194	148.438	144.539	112.195	138.914	196.677	245.451	63.5663	29.2121	40.2043	70.0173	70.1273	43.3138	41.7788		23.66	104.075	52.3347	110.456	111.908	81.1086	76.7038	71.4172	28.8418	62.1249	61.0224	41.3982	33.7816	56.4051	37.3782	61.5551	40.5969	33.9376		23.66	23.7318	34.9613	51.1007	55.3074	57.7854	62.7164	52.7861	28.3244	47.0895	0.19743
	23.67	115.647	167.572	149	185.126	170.126	198.274	122.303	116.855	184.129	265.837	64.479	29.0627	39.9984	43.4905	81.2399	50.3904	28.8939		23.67	96.0508	55.7121	107.341	103.757	85.6465	87.1913	72.6771	39.1121	60.761	66.7411	44.8302	35.9799	50.6076	33.3074	66.6436	38.4204	33.6172		23.67	35.5652	38.2031	72.3527	51.5772	57.827	61.1962	55.7353	33.1082	46.6321	4.21694
	23.68	122.157	170.254	142.443	163.064	170.027	171.067	120.832	135.991	184.606	286.917	61.9795	37.1936	40.0206	56.3648	72.3098	45.3406	22.013		23.68	69.949	63.1166	87.1777	93.4118	86.1597	75.66	76.5392	49.7107	61.7933	63.0672	66.0836	41.5642	13.4441	56.6806	66.0477	14.8366	39.7375		23.68	57.2421	49.4888	90.4439	30.8738	76.9891	66.2951	62.7779	18.4634	31.3163	10.5054
	23.69	128.044	172.392	135.449	138.416	168.008	137.907	118.701	158.439	186.407	308.359	59.4631	45.8434	40.0869	72.4368	61.4709	39.3815	15.958		23.69	63.9053	67.3884	90.7211	94.6629	90.2314	66.0056	82.083	55.2157	62.5065	67.4255	53.6699	39.2318	3.82482	55.797	63.4502	13.1033	39.7243		23.69	64.7858	61.5135	96.3349	28.1818	80.4931	67.997	72.4994	16.6531	34.469	17.3508
	23.7	111.95	148.435	129.117	147.99	157.585	158.495	138.026	173.864	205.972	351.658	76.0586	42.5061	41.9677	83.9494	32.6376	40.2113	33.5942		23.7	74.3389	69.087	113.739	105.44	97.2266	57.8931	89.0085	56.5363	62.9576	78.3823	13.5986	30.396	16.8327	34.9866	59.2084	29.3207	34.6724		23.7	60.7193	74.1454	92.2036	40.2859	71.1342	66.9083	84.4218	25.3861	52.7936	24.6535
	23.71	101.05	128.551	128.112	160.07	150.502	176.94	154.945	185.756	226.088	387.953	90.2725	37.7269	43.9221	93.9799	7.75402	40.5947	48.0824		23.71	75.5955	77.5345	117.086	112.048	104.082	66.7429	80.1241	59.0977	68.1976	76.1678	12.8604	31.8474	39.9922	39.1233	57.0374	36.6313	39.9419		23.71	55.6616	84.6672	83.9997	57.2029	67.7609	63.4288	75.1027	39.804	56.6368	28.1164
	23.72	134.968	143.829	173.08	193.771	172.248	176.888	151.097	167.16	250.96	363.796	83.9336	20.5046	46.5115	91.2202	16.9569	37.1256	35.4033		23.72	71.6706	89.7925	109.326	116.303	110.86	85.1698	62.3134	62.3596	76.1415	66.5171	34.3299	39.1072	68.8833	57.3453	56.0356	38.913	51.0391		23.72	50.0446	93.9978	73.4962	76.8374	67.7671	58.5997	53.7908	57.4314	52.3041	29.4115
	23.73	158.855	155.929	211.033	216.682	191.04	173.397	143.319	155.743	270.747	347.842	79.9368	9.09877	50.9599	85.0172	24.9139	35.0329	24.8316		23.73	87.872	95.8499	114.119	121.594	109.084	76.9146	63.8073	68.4194	66.6236	57.8346	55.1209	41.2094	61.911	50.2283	49.4359	36.8086	46.8834		23.73	47.5241	89.4701	75.4313	76.4089	62.8335	65.1012	64.4905	47.7689	63.7746	23.9387
	23.74	141.053	154.832	219.836	194.756	197.559	155.616	119.209	174.152	269.405	365.975	85.6716	21.7466	63.1331	64.5066	27.6935	38.6596	23.0171		23.74	111.544	99.6055	123.572	127.268	104.133	58.7547	72.4676	75.5177	50.6237	49.5114	75.6601	41.3973	41.6258	33.7049	40.7582	33.0758	37.0658		23.74	46.1534	79.7978	81.9839	68.5327	56.0661	75.8087	87.0735	27.9758	81.1116	15.9537
	23.75	126.118	163.399	222.764	182.07	201.673	144.85	110.579	194.768	264.813	374.113	93.3501	31.481	63.1078	48.5179	34.3984	36.0724	22.0139		23.75	93.7608	94.89	121.008	134.639	99.8631	66.1667	71.0062	61.0766	63.6248	41.1381	64.9693	43.3157	51.3336	41.652	52.2111	35.7605	25.0041		23.75	47.3792	82.3681	77.4982	65.8643	68.2249	83.2827	100.35	43.535	80.6913	20.1005
	23.76	118.408	196.319	210.891	192.663	199.727	151.759	140.953	220.943	252.032	357.065	105.926	33.9976	32.3468	43.923	50.9933	17.8287	23.0552		23.76	66.8411	88.3076	115.796	142.384	95.7431	79.2142	67.3142	41.8886	83.017	32.7537	47.396	45.6154	67.6511	54.9916	68.1001	39.8595	12.4479		23.76	49.1774	87.6361	70.5802	64.3435	84.5547	90.044	111.577	66.8848	76.3576	26.9209
	23.77	113.6	209.557	205.383	208.12	199.313	155.194	154.469	226.436	247.53	339.493	100.139	36.0831	18.696	46.889	59.4142	15.4664	27.3996		23.77	83.0357	93.4519	121.412	132.299	98.549	84.0623	63.6005	47.3464	92.641	45.1156	51.5368	37.9269	53.7775	43.5868	63.4231	35.0617	29.3658		23.77	58.2399	75.8235	58.1957	74.9834	80.3936	81.1521	106.253	54.5374	75.5111	18.6548
	23.78	113.647	189.889	210.518	231.709	201.459	152.82	139.797	197.35	256.87	321.044	63.6493	37.4479	33.6525	62.4963	54.1687	39.6564	37.2666		23.78	103.517	99.7621	128.104	120.441	102.043	88.0952	59.8847	55.2546	101.294	59.5405	57.8368	29.2453	36.9019	29.7216	56.7011	29.3794	49.2141		23.78	68.0249	62.3125	45.2676	86.8325	74.1949	70.7038	99.2843	38.6405	75.0114	8.88861
	23.79	123.48	187.099	208.71	235.542	195.204	158.577	143.878	185.19	263.975	297.942	54.6326	36.9045	41.0938	63.9299	46.1343	49.1367	39.3656		23.79	109.456	95.5766	122.163	116.957	102.433	69.9864	65.4897	46.1428	96.4139	89.2361	53.1519	33.8881	45.4189	27.8055	51.8976	34.1052	25.0615		23.79	47.6341	92.4203	68.0567	73.7941	72.0481	101.074	99.3832	40.0911	67.8232	31.6293
	23.8	144.601	203.777	198.895	216.588	179.258	173.711	169.588	192.55	268.502	269.472	77.3012	34.1603	39.8676	49.0166	34.8834	41.6517	32.5055		23.8	113.245	92.3872	117.717	114.094	102.935	54.4767	71.3419	37.6159	92.7032	114.739	49.7096	37.0456	51.9762	26.7849	49.1872	38.6907	2.93148		23.8	30.9092	119.246	88.588	64.1339	71.9646	126.809	98.1833	40.8988	62.3016	49.7731
	23.81	149.791	196.924	202.571	211.167	171.971	157.606	167.838	197.981	266.637	237.37	77.2415	34.5403	29.7811	41.0735	21.7736	41.5113	36.5179		23.81	95.3026	99.3213	128.456	117.496	104.59	65.3659	79.6695	35.066	100.878	97.7219	58.8892	25.1127	38.6043	34.8016	67.6749	41.822	1.42505		23.81	51.4137	112.682	86.138	88.7727	92.7726	105.455	83.8046	35.1403	73.6851	21.2479
	23.82	142.182	171.168	217.085	216.617	171.64	116.407	144.028	201.863	259.636	202.35	58.9243	37.4299	12.5768	38.7295	7.17056	47.2706	49.2642		23.82	81.1257	99.9333	136.668	117.114	106.296	69.0893	83.621	35.8264	107.793	84.958	67.7813	17.8094	31.0006	45.2469	79.2146	43.7543	2.29162		23.82	67.4324	106.674	80.2552	107.51	106.041	87.4091	74.3104	34.9634	82.1399	-0.47197
	23.83	149.656	163.509	207.583	223.926	189.329	139.405	146.344	222.775	242.138	182.478	78.4888	39.4267	16.2152	45.7477	16.577	35.4652	28.5128		23.83	84.1061	71.7409	133.363	99.4903	108.236	40.1641	67.6343	51.6682	108.967	91.5737	75.3622	31.5983	49.6779	66.7568	59.0981	40.2234	13.97		23.83	63.0122	103.196	58.7314	99.3606	84.9546	84.4372	87.071	60.2165	77.2508	8.81444
	23.84	165.442	165.823	184.844	232.262	216.949	197.786	163.059	253.073	218.855	170.957	118.932	40.9312	31.341	57.9259	39.2162	13.979	-10.7011		23.84	87.8361	57.5438	130.828	91.8818	107.849	24.6789	57.6037	60.1852	111.929	102.865	78.4667	39.6532	61.872	77.0741	48.9087	33.6833	19.3063		23.84	65.0012	98.7168	48.6283	98.1817	72.9024	87.5935	96.45	70.8968	74.2991	14.9677
	23.85	167.982	189.155	191.407	236.861	215.944	187.842	174.112	243.88	204.54	144.079	104.502	33.2743	34.9415	46.1361	42.1341	16.0649	-2.41797		23.85	93.5911	81.1626	130.377	111.336	101.175	45.5091	63.6666	48.9099	119.724	126.791	69.4759	32.2138	56.5484	57.148	65.5435	19.0121	7.50573		23.85	84.308	91.5329	69.3843	115.838	85.26	107.309	96.6922	42.2004	76.5826	12.6556
	23.86	165.742	220.072	208.545	240.112	204.61	153.24	183.121	220.435	193.461	111.66	70.2702	22.3113	34.3826	25.6969	37.9353	26.6576	23.0056		23.86	104.522	99.4371	127.399	120.778	93.48	60.6063	75.0145	53.4044	130.412	144.898	60.6918	26.5852	53.2359	46.7339	72.3423	16.6306	10.4		23.86	91.8301	87.4956	81.5795	119.422	89.5887	116.066	101.673	31.5535	77.3411	15.6316
	23.87	182.631	240.61	226.784	237.973	194.551	154.887	164.598	213.358	163.705	100.232	59.0948	11.5889	22.4469	17.7149	33.2184	31.7559	30.8923		23.87	124.642	108.221	119.931	112.438	83.972	65.5227	95.747	85.9025	146.235	152.675	52.2749	24.1716	53.4947	53.2109	61.675	36.0728	39.3891		23.87	78.4252	89.0457	78.5724	98.0172	79.6603	105.363	115.069	52.9583	75.3913	27.9978
	23.88	203.58	258.947	245.257	234.69	184.764	164.226	140.233	209.753	129.986	93.259	52.8114	0.91773	8.09731	12.3762	28.3918	35.6885	35.058		23.88	127.914	106.866	112.244	116.393	88.6326	73.318	102.035	90.3265	147.382	146.554	56.855	28.6002	46.4132	52.6133	49.6812	48.3871	43.581		23.88	61.4418	89.7989	80.1771	79.4986	69.8918	101.932	110.725	65.5979	81.437	36.754
	23.89	184.942	237.306	243.464	231.873	185.622	154.006	133.608	176.353	123.913	79.366	47.2978	12.7408	24.6957	18.3006	34.1097	38.2475	24.353		23.89	110.625	93.1401	104.289	135.353	110.583	84.6264	90.6986	60.4934	130.62	123.474	77.2944	41.3783	30.3749	43.3832	36.0684	52.0035	17.5144		23.89	40.0914	89.5794	87.4095	64.5019	60.3185	107.376	84.7322	67.5413	97.2391	41.105
	23.9	162.842	212.122	239.76	228.994	187.523	141.969	128.733	140.32	120.334	64.9497	41.8716	26.5638	44.0011	25.2764	40.7284	40.6481	12.4164		23.9	101.22	91.3463	114.202	131.875	123.679	83.4009	77.4327	61.0863	139.025	108.686	80.0696	40.7719	23.2854	46.2632	31.4734	46.4835	6.88257		23.9	44.6351	101.726	90.551	63.312	62.3469	114.302	82.916	63.5535	94.0719	38.6067
	23.91	180.841	218.606	230.279	206.267	199.715	129.655	143.623	129.135	103.297	73.0239	39.4914	23.8561	32.1431	33.4934	32.628	37.1813	28.5805		23.91	98.516	99.6953	139.303	109.324	129.251	71.5216	62.5271	87.5413	168.82	100.946	67.8301	28.7886	23.8026	59.437	34.5436	33.1976	9.37054		23.91	71.1886	124.385	90.215	73.858	74.2372	122.49	101.65	54.5242	74.781	30.2864
	23.92	198.093	223.213	222.479	187.529	207.948	118.595	156.329	119.871	88.1256	81.0036	38.4676	22.3001	21.2545	38.9212	25.4461	32.1203	43.154		23.92	98.4762	108.431	141.945	104.574	127.851	74.8887	57.7584	91.0139	156.202	83.3833	67.0215	25.1899	25.2798	65.1792	36.2259	45.7046	20.4403		23.92	89.5754	126.706	88.0475	87.4796	76.3285	128.012	94.3917	59.4586	75.9465	34.1458
	23.93	208.25	210.02	230.634	206.617	178.625	119.429	148.315	128.826	90.6441	88.0882	50.3077	31.6667	19.5612	17.8948	27.8897	11.941	42.642		23.93	99.9964	117.394	131.435	110.247	122.369	87.184	58.9259	81.0281	118.747	60.0689	72.9067	26.5013	27.319	66.5697	37.0956	73.3158	36.5353		23.93	103.18	117.117	84.8074	102.902	72.6814	131.975	71.9134	72.5704	89.0907	45.1376
	23.94	216.986	203.538	240.69	226.046	158.136	124.104	139.107	136.938	94.4944	89.5022	61.6655	39.0305	17.4969	4.81312	26.5148	-0.35101	41.8165		23.94	111.004	116.316	132.043	104.939	107.201	79.5798	66.3781	84.7474	114.319	63.5967	66.6276	33.006	27.0121	64.3717	51.5453	67.2594	24.3545		23.94	97.0519	103.601	95.6268	113.572	65.838	122.156	76.0553	80.8312	105.005	59.46
	23.95	219.483	226.512	259.089	246.966	176.428	145.646	124.65	141.351	104.192	66.0206	70.9056	37.6011	13.7665	26.6115	8.37581	21.9847	39.6146		23.95	125.687	111.35	136.957	95.3787	88.2824	64.2684	76.2646	93.7747	122.682	77.5208	55.6369	41.5223	25.7965	60.7839	71.2546	48.1631	1.22252		23.95	83.2819	88.5644	111.892	122.401	57.7567	106.998	90.5075	87.2133	121.993	75.0723
	23.96	216.826	238.502	263.722	260.488	189.173	160.056	115.181	140.756	105.78	50.8186	77.1567	40.3239	15.848	38.5237	2.04003	38.0296	36.1775		23.96	119.369	120.337	128.609	110.265	90.4464	59.385	78.9592	83.7889	110.517	82.0034	62.296	41.3425	29.3707	55.9073	74.685	35.9999	-6.05051		23.96	80.7133	105.649	111.846	108.225	69.3062	113.33	95.4991	83.9669	142.096	116.037
	23.97	200.624	221.626	232.182	254.571	187.341	155.729	118.815	127.001	86.0558	57.3732	75.5534	53.957	33.2892	24.4585	26.7186	37.5448	29.495		23.97	108.156	132.576	117.168	130.849	97.5252	56.9325	79.9773	69.3711	93.5682	84.2849	73.0692	39.1358	34.0613	50.7302	74.3204	25.4528	-9.62654		23.97	80.7557	130.222	107.997	88.6856	85.4316	124.67	98.2853	78.4761	162.925	162.91
	23.98	193.941	211.107	206.116	235.554	181.236	149.726	113.386	116.73	68.7912	54.2227	70.5664	54.0266	45.1117	19.3378	42.8451	33.1236	26.2746		23.98	107.919	131.682	126.079	128.771	84.0893	59.2668	73.1017	75.6688	82.4736	64.4548	66.6166	47.9739	29.1048	50.4446	57.9661	20.4272	-9.85687		23.98	88.9673	116.459	91.1249	104.988	93.2266	128.364	104.371	92.0552	175.866	151.717
	23.99	203.762	211.61	189.544	193.826	167.724	140.814	92.2434	112.499	55.7916	34.2463	59.713	30.5807	47.1926	29.7243	44.1444	21.8774	29.0567		23.99	108.888	129.346	137.223	124.206	68.4018	62.1264	65.3597	84.2403	72.0216	42.1977	58.2734	58.0243	23.0895	50.6959	39.8567	16.0075	-9.72		23.99	98.0754	98.4886	72.823	125.224	100.107	131.218	110.819	107.727	187.94	134.15
	24	205.968	221.091	189.588	179.321	164.476	136.391	98.7007	104.693	59.2194	28.6456	41.8361	14.5017	45.5358	35.0942	45.7232	21.4459	29.7567		24	105.032	118.873	124.57	143.713	107.246	85.0719	72.238	73.2212	70.7451	33.9506	64.4467	46.794	22.4049	54.7254	52.6054	17.7625	3.59617		24	127.797	106.771	97.7149	106.648	106.802	122.975	112.666	117.758	204.722	160.098
	24.01	199.088	241.283	209.46	197.3	173.475	137.324	138.092	92.6214	82.2496	40.199	15.5782	7.21337	39.4188	34.3797	47.6352	33.9193	27.9722		24.01	100.364	107.43	113.89	159.749	140.524	103.905	77.695	61.9319	69.8711	28.2772	71.0102	35.5993	21.4721	56.9801	64.9189	18.3732	16.587		24.01	151.073	114.638	119.352	90.1375	111.276	114.424	115.278	125.864	219.817	182.49
	24.02	184.593	234.683	236.374	197.195	176.186	125.986	139.819	93.4109	79.4291	42.2198	10.9019	5.04728	42.5316	34.6002	42.8759	38.6268	25.3541		24.02	87.0109	85.843	127.874	134.21	105.526	74.3134	65.6502	49.5437	72.6247	50.258	80.5306	26.9287	17.2047	38.8218	69.2391	5.45211	24.592		24.02	99.5297	115.2	99.9424	100.811	90.704	103.513	126.974	112.796	215.407	160.404
	24.03	163.767	205.811	269.142	182.058	173.669	104.448	110.237	104.891	55.1205	36.3169	24.1649	7.13918	53.3164	35.6901	32.571	36.8791	22.043		24.03	76.929	74.1612	137.341	114.864	79.0363	48.9456	60.3989	39.2313	77.8168	65.6868	89.0362	20.332	16.0624	24.5891	71.0615	-2.86641	30.8093		24.03	61.7288	114.088	86.4161	106.799	78.3643	97.1895	136.922	104.684	208.789	140.358
	24.04	177.894	207.245	267.082	178.535	177.175	98.438	96.4447	99.2075	55.2658	34.4325	39.965	13.8887	43.5761	36.6756	29.8781	30.2793	20.91		24.04	82.6455	110.326	124.993	125.433	93.6494	43.98	87.9625	38.9446	94.7875	49.4671	92.6388	23.7521	30.0147	29.3175	60.8177	11.0466	28.3922		24.04	90.3066	104.888	101.309	90.1549	105.789	113.032	138.435	120.503	191.505	130.157
	24.05	212.006	226.007	245.108	181.653	184.124	101.306	91.6799	83.7099	69.3934	34.8458	57.2158	23.3013	22.0998	37.6014	31.5378	20.9051	21.0224		24.05	87.0237	129.913	117.716	129.118	105.201	43.375	106.598	41.3375	99.7633	37.3224	91.481	23.23	39.2832	34.4688	48.4421	23.3493	24.1168		24.05	108.574	94.1564	111.144	80.9034	124.198	124.077	123.318	132.188	177.02	118.76
	24.06	208.819	221.957	224.665	190.148	165.685	120.414	85.4419	74.6253	56.2569	35.9492	46.8666	31.9161	24.4232	46.3832	27.7835	17.0558	26.0452		24.06	87.6257	102.726	124.744	113.379	108.116	55.0747	100.041	51.2917	70.8923	36.676	76.8901	11.5832	35.3349	40.8133	30.0508	31.1078	14.5981		24.06	97.7485	79.0993	106.711	92.5125	117.166	121.579	61.2744	132.204	170.433	103.989
	24.07	191.579	209.312	204.8	200.669	137.682	145.639	78.6489	67.9567	32.8492	37.3126	26.1197	40.2302	35.7126	58.1245	21.9896	15.2881	32.9179		24.07	81.4984	91.0323	122.861	99.4387	109.777	65.4498	92.2502	55.4796	52.3775	39.5968	71.5963	6.15027	39.531	47.443	27.4958	36.5301	11.0281		24.07	91.3713	78.3529	104.843	98.9895	111.485	121.36	33.1988	130.427	166.229	89.1006
	24.08	199.787	210.383	236.541	193.693	150.486	150.083	83.1221	68.6723	40.3064	33.118	28.4063	34.8493	28.1075	46.5169	32.7555	21.9784	36.3658		24.08	62.9725	107.888	104.558	88.8112	109.131	73.3845	82.1881	49.0433	52.9442	49.0903	83.4321	12.1662	58.733	54.5984	54.1193	37.648	18.4183		24.08	93.1902	103.974	107.704	96.0105	108.295	125.337	67.7097	125.343	166.419	73.9976
	24.09	213.713	214.536	279.88	182.786	172.461	149.857	90.1272	71.0475	54.7002	27.6741	35.8693	26.3905	16.2559	29.6618	47.2431	30.5696	39.044		24.09	56.5126	112.649	92.7769	84.3387	101.861	68.9232	72.2198	47.9064	58.2521	48.2786	84.9218	18.8072	62.5797	54.7501	68.1476	38.2498	26.8905		24.09	88.8426	119.812	111.731	91.6082	105.179	123.444	94.234	105.111	153.955	70.5063
	24.1	190.973	232.486	256.257	208.418	143.739	126.597	97.0773	76.3347	49.8039	33.9085	29.4391	39.2457	37.3173	22.1083	49.7696	21.4541	21.2971		24.1	65.2892	102.137	89.2318	87.6384	86.2255	48.8091	62.3694	53.4616	69.547	34.4537	73.347	26.2375	47.0365	46.0577	66.2712	38.1998	36.7285		24.1	76.7082	123.296	117.232	85.4088	102.158	114.138	110.673	65.7503	125.513	81.6776
	24.11	164.457	251.857	225.739	237.812	109.798	100.966	104.022	81.9219	42.9213	41.3454	21.5782	54.2956	61.7677	15.5126	51.0644	10.5154	1.44703		24.11	71.749	97.9245	90.9375	91.3375	82.2632	43.5029	62.114	54.6013	75.1201	36.7497	69.5976	25.4428	44.0328	46.6367	57.9725	35.3937	42.0442		24.11	81.5122	119.072	114.483	96.7603	92.7236	120.463	110.888	58.8015	109.294	68.1492
	24.12	188.389	219.641	223.516	212.268	122.331	96.8802	89.0977	93.6266	53.2734	34.9581	56.9347	56.7095	46.8676	30.6073	29.22	30.9483	7.48253		24.12	76.1713	99.2508	97.2612	95.3877	88.5659	51.2192	70.2966	51.8579	75.6615	53.2225	72.7299	17.4149	52.0565	55.3691	44.026	30.1639	43.3831		24.12	101.212	108.069	104.48	123.546	77.6497	140.535	96.8344	80.356	103.826	32.8996
	24.13	207.066	191.651	220.478	188.849	135.771	93.1366	75.4912	101.366	61.5187	30.3673	87.9028	57.7241	33.0059	44.555	10.2847	49.3269	14.9431		24.13	87.0953	102.835	109.568	93.3448	97.8703	47.1079	73.295	47.1345	68.0996	43.4617	67.5046	28.6783	43.9046	49.1008	40.5252	33.7178	35.4094		24.13	111.782	104.443	114.648	119.653	76.4693	130.964	82.0199	87.9215	98.0332	17.4906
	24.14	168.829	209.804	207.93	189.609	157.153	92.2537	76.4714	67.2459	47.0468	45.116	71.3036	44.4676	31.388	45.7158	22.6934	45.0613	36.4953		24.14	101.967	107.791	125.508	87.6024	108.997	35.8155	73.1458	41.2088	55.6178	17.7731	57.2048	51.6543	25.9316	33.7248	43.3668	42.6047	21.7814		24.14	116.807	105.295	137.064	97.1323	83.7242	103.393	66.7432	86.9935	92.0431	14.1279
	24.15	141.663	224.659	198.319	187.126	171.262	90.0822	78.1029	40.1212	35.9757	54.5363	53.9028	31.3074	29.8583	45.3594	32.0949	40.4837	50.254		24.15	99.2886	109.206	122.987	110.836	96.1853	43.2518	54.2344	49.26	51.2765	24.9859	54.561	49.0317	22.0064	27.5672	45.99	45.6838	9.75121		24.15	118.415	109.091	127.63	104.786	85.6769	91.7244	70.796	78.6407	80.4907	12.1918
	24.16	165.951	224.185	202.362	169.567	151.567	81.9219	82.7617	45.5112	40.7107	39.1911	32.7765	18.5941	28.739	37.9509	27.5189	34.4561	27.7907		24.16	89.5243	109.193	113.014	145.769	73.7072	58.2503	27.7469	62.9549	50.2222	45.4839	55.0088	36.0727	23.7533	25.1319	48.5247	46.4178	-1.63392		24.16	118.642	114.076	105.335	124.624	85.4886	86.4763	82.6537	67.2896	66.6923	10.8316
	24.17	182.569	214.805	201.114	159.248	137.933	80.0644	80.0467	51.8811	44.2899	32.3958	24.7089	14.4447	32.6876	32.3697	23.7843	34.6756	11.4292		24.17	105.591	103.957	113.311	136.54	78.8895	62.8362	22.6076	49.2511	56.8052	43.5918	48.3057	48.3291	24.7372	42.9891	57.931	48.3902	3.89525		24.17	106.383	112.097	95.6501	122.77	81.5878	88.1875	72.0063	61.0393	74.9798	21.514
	24.18	178.152	180.999	185.354	168.786	140.923	95.4925	57.1087	60.939	44.7	49.0482	52.4554	33.7816	50.5348	31.7996	22.3572	52.0279	11.8019		24.18	128.015	97.4359	116.136	116.441	90.8791	64.8594	22.7223	28.8044	65.2676	36.1894	39.8428	66.7912	25.5332	65.8405	69.0281	50.6674	13.587		24.18	91.0517	108.404	89.069	115.578	76.7732	91.6112	55.8203	56.0441	88.7029	35.1599
	24.19	175.04	156.61	180.196	171.928	136.826	99.8025	44.1418	67.4375	42.4035	57.3094	62.432	45.8238	57.8465	28.0691	26.6562	61.4376	13.2623		24.19	106.559	97.4732	113.966	123.771	89.2059	51.5537	38.7567	23.1827	58.254	46.2797	49.9644	52.6442	44.1274	56.8604	71.1253	47.1135	18.473		24.19	93.8106	110.4	92.6094	102.303	60.9818	101.082	57.9639	52.3648	64.2611	28.6798
	24.2	174.274	149.157	194.101	163.567	119.985	84.1173	49.1076	69.3332	35.2395	50.4798	40.4499	44.7467	46.2109	18.6549	41.2527	56.5626	16.6789		24.2	79.8261	98.2993	111.194	134.399	85.8893	36.4044	56.7059	19.3441	49.3791	58.4737	62.3212	34.5753	64.8622	44.0519	72.1399	42.8583	22.7811		24.2	98.7453	113.08	97.367	88.2964	43.8702	111.279	62.3122	48.8437	35.2291	19.779
	24.21	168.939	153.612	188.542	153.633	119.458	76.8142	55.5637	71.5992	31.0966	51.245	37.4574	37.6103	45.2181	20.3953	43.6651	48.0973	19.2804		24.21	87.1275	113.986	94.6032	102.14	90.9179	43.6635	41.5196	28.6367	45.6645	50.7508	60.6334	33.2047	57.3557	49.7391	72.5281	34.6199	19.4433		24.21	121.313	101.685	96.5528	83.9651	69.7112	103.269	69.0811	35.6726	34.5713	19.0861
	24.22	157.961	172.772	158.947	141.757	139.074	79.8611	63.86	74.3225	30.684	61.3877	57.9123	22.9922	57.3663	35.9088	31.0329	35.1987	20.8754		24.22	94.0651	128.883	78.5165	71.1872	95.284	51.6483	27.0527	37.1827	41.9529	43.05	59.4755	31.8263	50.0131	54.7618	72.0674	27.218	14.8148		24.22	141.887	91.3	96.7453	80.8786	93.2856	96.631	74.8919	23.8773	34.6614	18.7598
	24.23	158.096	175.526	150.456	134.293	147.504	87.161	52.9516	68.8471	35.8781	60.719	55.9686	24.7536	60.1325	48.3446	26.0624	36.7111	27.5466		24.23	88.7962	130.452	71.9197	66.3873	89.3685	63.8695	29.1142	33.3095	37.1297	40.0666	68.1824	26.6299	51.0437	47.2155	60.9498	31.3376	-4.51993		24.23	133.192	96.8841	110.977	91.4645	78.4748	111.502	67.9834	31.726	37.9391	21.2671
	24.24	167.788	164.172	160.114	130.624	146.312	98.1188	25.5262	56.3207	45.8942	50.7517	34.7611	40.602	54.8296	58.1334	27.6814	50.6178	38.5835		24.24	82.0644	130.855	69.5759	61.6925	82.4222	71.3607	30.9487	31.4698	32.487	36.018	73.3299	26.4524	53.0628	43.1254	52.5059	36.0325	-16.4581		24.24	126.567	104.419	123.29	102.56	66.9627	121.92	63.2291	39.19	39.7659	22.53
	24.25	178.964	160.399	172.053	139.553	140.243	98.2376	32.4748	48.7977	43.6858	56.8449	39.3447	49.5112	49.5602	58.4904	35.9786	45.4769	37.4385		24.25	67.8245	125.283	89.0615	57.5376	70.1855	54.5749	31.618	40.0681	28.7703	26.5007	60.2071	52.0343	60.1557	56.7751	57.7858	43.6806	9.56921		24.25	130.563	121.967	125.756	116.274	72.3826	109.481	69.531	44.6808	34.1459	17.4063
	24.26	191.02	161.123	185.345	155.95	131.283	91.9293	59.8059	44.2414	34.2288	72.4616	59.2216	54.3055	44.3104	53.2547	48.2357	29.0413	29.0701		24.26	59.3188	116.147	102.686	65.5331	65.3534	44.3336	35.7004	45.7981	24.1162	24.4801	52.6675	64.4145	61.3669	67.4999	61.705	50.2458	27.4469		24.26	129.433	130.97	121.328	120.815	78.2541	100.009	75.6966	51.7226	33.1535	13.4863
	24.27	172.23	154.13	179.265	132.94	126.466	84.9207	75.3084	51.3534	26.1989	64.214	59.5633	47.8613	46.2561	54.838	40.3016	29.8937	22.9863		24.27	67.7255	96.5027	99.0238	109.365	82.3604	53.395	49.8498	43.0681	16.6969	44.5703	61.5944	37.8568	45.2308	69.5984	61.6116	53.6171	21.2879		24.27	113.186	114.773	96.5691	98.3047	85.4573	99.2887	81.4602	63.3391	45.8103	13.1167
	24.28	141.319	144.104	165.573	94.4445	123.278	77.637	86.1626	63.0505	18.7299	46.5887	52.2287	37.0009	51.029	59.1008	24.4334	37.5394	17.8004		24.28	81.7137	85.9284	97.5019	131.679	95.2422	56.9493	60.6949	37.3578	14.0386	49.96	59.5817	25.1295	33.92	71.1517	69.7274	49.6484	14.0597		24.28	105.497	106.254	78.6727	84.9567	83.568	95.8103	84.0809	60.8561	55.9093	14.7909
	24.29	153.623	142.921	147.224	102.892	138.626	81.042	65.9867	49.9519	27.0583	52.9384	49.062	34.4664	40.4087	63.7083	26.7695	26.5715	11.8351		24.29	106.377	92.7009	100.074	112.836	100.234	49.971	65.2208	25.9478	20.4858	27.2341	36.646	38.8536	31.8377	71.6622	93.5436	31.6416	4.78608		24.29	114.177	112.417	73.9014	89.1322	64.2885	87.0563	80.6905	31.4064	61.1163	20.3738
	24.3	176.193	143.838	127.769	122.492	158.377	86.9863	38.4391	30.9626	39.1395	64.9837	46.8858	33.9099	26.1313	68.3978	33.4302	11.1818	5.68463		24.3	111.221	98.6424	97.8087	95.0513	96.8364	44.8828	68.4095	16.6354	27.7897	14.441	34.8145	39.6212	31.5407	75.3937	101.011	23.3316	3.84215		24.3	113.141	116.399	76.9249	98.6438	59.4758	87.4436	76.2235	25.7171	61.9022	23.876
	24.31	168.578	140.761	138.556	120.168	137.117	69.8741	44.1566	31.3289	42.4516	66.9139	67.2323	36.9935	29.2552	75.4751	22.7804	19.1045	7.04613		24.31	90.1654	103.498	89.223	78.648	82.4751	42.2648	69.8508	10.0642	36.2133	14.6296	60.5642	23.4553	33.5767	83.3347	87.1115	27.6942	13.7844		24.31	99.4096	117.531	90.1356	115.129	73.5697	99.7781	70.3495	51.08	56.9101	24.659
	24.32	157.541	137.231	152.772	115.358	111.207	50.1481	53.645	33.8896	44.7694	67.6972	90.1321	40.4899	34.3516	82.823	10.1681	29.67	9.25913		24.32	83.6697	100.433	85.0977	75.7775	88.4024	45.8067	55.2572	8.91167	33.4234	23.0922	71.5819	22.4894	36.8213	77.2747	82.5135	28.3624	23.9264		24.32	96.6748	113.995	96.7211	115.119	78.6045	96.0088	60.811	55.1792	56.3036	26.2623
	24.33	157.419	139.496	155.009	117.861	110.566	53.3444	53.0967	32.9833	38.0878	66.0341	64.5975	38.0061	45.7319	63.7152	30.632	32.5841	33.0523		24.33	90.4204	90.1631	85.0305	85.2189	112.788	54.9526	26.0754	12.6889	20.4317	39.0823	69.1964	35.3519	41.1654	58.4767	86.3779	25.6698	34.25		24.33	103.945	106.212	97.2791	100.101	75.3971	77.5889	47.9388	39.9327	59.6871	28.6115
	24.34	157.234	140.681	155.578	119.065	109.728	57.1965	50.9772	33.455	30.7863	63.1106	41.9629	35.7199	56.2793	47.6591	49.011	35.1737	53.9567		24.34	94.1918	80.4873	102.125	95.6319	100.659	51.5055	24.8943	16.9217	36.8987	51.0024	60.9342	36.1067	40.5436	56.3103	81.9827	36.9659	31.6091		24.34	101.565	114.594	103.764	88.7141	76.3962	81.5805	39.1877	29.6633	57.0191	28.8963
	24.35	154.784	128.373	138.211	104.013	103.066	65.569	31.7972	50.5931	17.4531	45.7236	60.1129	36.5835	56.1731	71.1184	38.3132	35.0137	37.9351		24.35	96.0883	71.1857	130.019	106.656	65.5517	40.1335	41.3343	21.4412	71.9041	60.3611	48.9739	29.2419	36.7967	64.6103	72.3897	57.0651	20.8095		24.35	93.1119	133.148	113.978	79.6132	80.0426	99.6758	33.03	22.5258	50.5429	27.8819
	24.36	152.871	115.856	125.123	95.0474	99.4206	70.3543	20.3986	61.1552	9.47647	35.269	75.5506	36.9394	56.0049	89.6251	30.2172	35.4326	26.781		24.36	92.8112	84.2892	127.606	94.8911	68.9807	36.8787	50.0281	26.922	64.381	55.4774	55.5054	29.7133	22.412	59.3878	61.1358	57.5909	23.5503		24.36	85.6588	123.129	118.53	80.3004	64.7578	99.5085	38.2915	27.5887	50.3368	18.625
	24.37	153.604	102.312	133.134	116.096	110.656	57.4498	47.3717	39.2895	27.9141	58.9991	77.6133	34.7912	55.5319	83.71	34.9513	38.7068	39.6298		24.37	87.3577	106.817	112.445	73.5395	88.6204	37.0382	55.4634	32.8073	38.9679	44.6027	69.8162	33.2705	3.55232	48.4771	49.1831	49.8829	31.9866		24.37	78.6261	101.09	120.701	85.1051	41.5095	91.6589	48.3564	37.7837	52.7682	5.89999
	24.38	150.486	97.1542	140.473	123.627	117.387	46.7375	66.4719	33.5587	37.4709	70.4469	74.9025	36.6612	58.3274	77.337	38.5362	38.7711	46.2013		24.38	81.6641	103.006	108.268	78.9922	75.0519	34.0223	48.7153	31.9021	45.7325	48.2056	57.2954	35.0756	16.7536	47.3905	48.7978	61.3993	30.1683		24.38	68.879	105.427	126.476	59.5059	46.3073	93.7332	51.4186	40.5202	39.0055	0.12847
	24.39	136.332	116.025	145.889	92.4365	111.213	42.3052	63.0177	74.0528	21.5845	46.7078	58.516	50.0434	70.4868	69.6529	38.8287	29.64	34.789		24.39	75.9079	92.3622	106.94	91.3974	52.8696	30.1826	38.8069	29.2356	60.8434	55.564	37.815	36.4261	38.2708	48.8519	51.4128	77.9021	25.6903		24.39	58.4277	116.606	133.187	26.0205	58.3799	98.3817	52.6644	41.3222	21.0423	-3.83814
	24.4	134.605	122.383	140.223	75.6033	106.816	42.9146	61.3012	86.9586	18.7672	38.4659	49.8358	54.3492	71.9465	65.3448	42.7363	22.2597	22.5111		24.4	76.4928	73.1114	87.151	89.0293	63.1263	30.5328	37.303	43.2437	46.1575	42.7276	41.7417	46.3839	37.0738	42.8479	43.1649	63.9747	22.6242		24.4	76.9937	131.748	96.3738	47.0759	68.7686	70.9207	47.1129	33.3515	24.9374	6.15084
	24.41	156.071	105.39	113.878	85.5663	105.736	52.9335	62.8277	48.3761	40.341	59.1464	55.5376	41.7157	53.4373	67.3378	53.3907	18.147	8.61783		24.41	77.9082	52.7331	64.9439	84.7261	77.6322	31.4318	36.9	59.4361	27.5685	27.246	48.7345	57.4691	32.9013	35.866	33.4939	46.0612	19.7431		24.41	99.3607	147.41	53.8593	75.2757	78.9366	39.2536	40.6709	24.2317	31.6958	17.9678
	24.42	151.953	101.993	99.5027	88.6384	90.8372	39.9656	54.0036	35.3055	50.1082	62.8676	62.5898	34.8374	44.3239	71.8553	48.0744	22.4471	10.1554		24.42	63.5084	73.7106	72.6466	87.9239	71.4405	21.6286	35.9861	37.7487	36.927	49.4867	57.8302	53.1405	26.6465	27.8557	48.1566	44.043	28.2048		24.42	100.017	119.327	72.6417	72.247	69.67	30.3339	25.533	26.1616	21.7913	23.3231
	24.43	115.143	115.967	100.422	82.9053	58.2813	-2.37503	31.9536	54.8341	44.7885	44.9185	71.3677	35.313	47.2167	79.5986	22.3503	37.4969	31.4108		24.43	51.6394	93.9595	80.4734	90.391	65.2508	13.1887	34.9695	17.3831	46.3351	70.3335	65.9385	48.6213	21.92	22.0419	62.8972	42.4211	35.5087		24.43	99.0041	92.2266	92.2549	68.1423	60.3022	23.6558	11.1178	28.4036	12.4099	27.225
	24.44	99.4945	112.885	112.698	79.6826	63.3151	3.59667	22.6104	54.382	49.1771	34.0061	78.2511	25.7726	43.7446	89.7699	23.5629	45.4036	38.6969		24.44	82.5496	87.8163	78.661	79.3838	67.0067	28.6279	32.6594	30.6919	45.7717	56.5213	58.9106	47.2328	40.1706	48.5001	69.4608	40.469	21.669		24.44	82.0691	96.1077	100.479	60.3652	56.8977	40.8104	10.5171	30.9455	16.9945	12.5063
	24.45	102.676	94.6279	135.079	78.6935	101.796	52.5559	24.5735	36.1515	62.2035	29.3547	83.4491	7.32013	34.6096	102.101	48.7435	46.9544	33.5532		24.45	105.305	84.5786	76.3562	72.3986	67.9806	43.0382	31.8003	41.7974	45.9333	45.9256	53.2567	46.3277	54.0431	68.7629	74.0399	36.5715	9.7661		24.45	70.9756	98.7021	105.663	54.6482	53.0624	54.4243	13.9312	32.8278	25.8846	2.82225
	24.46	103.793	97.67	130.903	77.2622	100.715	60.2675	30.7601	33.2094	51.2876	18.6868	78.2391	20.1537	45.6698	101.842	59.0767	35.3408	24.391		24.46	83.468	97.2301	71.3588	87.4063	64.68	51.8214	38.8759	40.8549	50.0587	52.9182	55.1157	48.067	43.975	55.148	67.7678	22.0364	8.45357		24.46	91.8245	94.2604	94.2248	60.1961	46.8702	48.6752	39.2985	31.1016	58.3172	20.6704
	24.47	103.642	113.805	110.401	75.5591	75.3146	42.6229	39.5431	39.6652	25.6534	4.32049	66.631	52.2195	69.1446	93.8435	60.2828	15.6347	12.7584		24.47	62.0463	103.633	65.6348	97.215	66.5164	54.9522	45.12	38.6729	50.4908	55.0338	58.6736	49.6299	39.1165	47.5245	60.2463	11.5228	6.52003		24.47	105.369	95.0483	83.8685	62.6671	40.2014	46.0107	54.4502	32.1697	80.9748	31.9957
	24.48	107.6	106.032	118.83	80.7428	67.8978	34.9788	47.755	47.6695	34.8172	30.7266	62.4462	60.4549	82.1973	74.3261	68.2593	26.9055	19.8143		24.48	41.9066	90.7558	57.668	90.9803	84.2055	40.639	48.7988	32.6661	39.5252	42.0985	67.4745	50.6484	50.3346	58.3905	48.8691	13.4188	2.6705		24.48	96.3709	111.974	76.8508	55.643	32.0614	52.865	38.0769	41.8611	73.4666	23.1919
	24.49	113.242	88.4676	139.109	88.7471	67.8464	31.4304	55.7329	56.3079	58.2329	73.8315	61.3014	58.9302	90.9816	50.0913	79.0087	50.8633	34.5245		24.49	32.2292	79.1715	55.1922	97.237	92.591	34.0472	48.5685	31.5985	41.799	35.164	70.3139	50.4851	58.8285	64.3489	42.5785	14.6184	0.70807		24.49	88.5388	116.995	75.9565	50.0247	27.9086	50.8852	28.4771	46.6541	62.2948	16.7149
	24.5	102.689	87.6886	128.551	77.3461	76.1232	22.9435	49.795	60.2902	50.3754	64.6409	68.1588	59.5246	76.3409	66.7188	66.8945	52.3932	33.1057		24.5	43.3317	70.156	63.6222	128.303	82.4974	42.7914	40.5744	40.3404	70.3682	40.1478	61.3124	47.9744	61.9115	60.5598	46.3905	14.4346	2.49344		24.5	83.0224	98.3707	87.2242	47.1982	31.6751	31.3596	32.3304	41.7187	43.8468	14.8591
	24.51	88.0762	91.1171	110.264	61.0811	86.4876	13.2187	40.369	63.1053	34.6791	42.342	77.022	60.6501	55.8286	93.5887	49.0495	48.3016	27.6441		24.51	49.1294	62.5097	71.724	128.303	77.5585	40.6393	34.0958	45.0376	77.3146	44.9153	52.4202	52.6566	62.7305	56.0957	53.4937	29.9001	5.43981		24.51	82.5699	82.5072	89.1279	44.6067	33.9864	25.4204	37.9597	36.6082	33.1927	12.612
	24.52	82.2878	86.3944	112.736	63.9573	78.6206	14.6788	28.9062	47.4597	45.7178	53.9432	73.7687	48.8627	61.5435	89.7062	60.0962	43.9779	25.0535		24.52	47.7508	56.7155	79.3815	86.2731	79.593	23.7465	29.6674	44.2629	55.009	49.3904	43.6757	67.0697	60.4865	50.7186	65.0491	66.5363	9.95678		24.52	88.968	70.3786	78.3635	42.333	34.3289	37.8616	45.9917	31.2611	33.0824	9.83533
	24.53	77.5932	80.6616	117.781	69.2061	68.4939	17.5253	17.1911	29.526	60.0702	69.6321	69.0137	35.4746	70.5094	82.0119	74.724	39.6255	22.8188		24.53	47.556	51.3878	82.0277	72.6894	73.2984	12.2232	36.1232	42.9639	49.5317	55.1029	44.3437	57.0049	53.8338	47.7178	64.4459	71.5404	8.02295		24.53	88.1406	71.0956	69.0957	40.081	36.023	44.5972	45.6596	30.2182	40.2182	8.90732
	24.54	83.0489	97.059	108.343	64.0476	71.2587	11.92	11.5203	29.8593	63.9656	50.5042	64.9358	42.224	69.308	82.6541	81.6117	41.2829	31.4918		24.54	48.4752	46.4991	79.9577	85.8769	59.165	5.76278	52.8224	41.1715	59.8921	61.9803	53.8699	23.9026	43.0318	46.9535	52.3431	46.774	0.01802		24.54	80.5132	83.9021	61.2366	37.8496	38.9891	45.963	37.4558	33.2264	54.1735	9.7191
	24.55	86.4921	110.556	99.065	59.6925	74.474	8.28898	7.32549	32.2376	66.5955	30.9043	61.5403	49.1296	67.4702	83.8739	87.1517	42.6442	39.7199		24.55	45.3337	53.9453	72.076	84.4889	49.2852	8.72321	50.0329	34.3922	71.9878	61.9639	61.7016	18.6083	32.9382	40.0922	53.277	40.6089	9.13079		24.55	72.8376	85.2599	56.1141	36.539	32.0877	55.5375	38.741	33.5504	48.3844	18.417
	24.56	60.4251	79.4788	95.8591	68.8521	80.1552	33.1974	21.0905	56.7939	55.2693	14.5389	67.026	52.6126	59.9534	90.4951	76.8987	38.4297	39.0562		24.56	39.5443	69.435	60.4045	73.5964	42.179	17.821	34.5353	24.3613	85.2151	57.4526	68.4283	31.4468	23.3067	29.2551	62.7456	46.5732	29.4056		24.56	65.1307	79.1519	52.7761	35.829	18.752	70.4646	46.2136	32.1243	29.7207	32.2573
	24.57	43.9471	56.0711	93.6246	74.9716	77.9125	53.7929	32.139	71.4631	42.7786	1.94687	72.7371	55.2746	54.634	95.5573	67.9854	33.8939	38.4885		24.57	42.4838	78.4238	43.6593	72.4508	49.2411	25.3072	27.743	33.9426	80.0572	69.6763	68.4538	37.2614	31.3045	37.2136	59.7916	29.9464	39.0004		24.57	76.5372	71.7674	67.4544	48.1626	19.0978	64.569	40.7782	20.3629	33.0129	37.691
	24.58	77.7591	72.8858	96.4856	65.1467	34.1132	51.7692	28.9404	34.2792	24.1814	9.14442	79.631	53.6313	60.8383	92.444	66.0981	27.6717	38.4245		24.58	49.2461	84.5658	24.692	75.5737	62.5081	32.0874	24.7632	52.1093	66.8477	89.2288	65.5445	39.9998	47.0228	53.4033	51.3973	3.42594	43.9182		24.58	96.3145	63.8238	90.0226	66.2084	25.4354	49.5544	29.6899	4.075	45.9205	39.443
	24.59	97.4015	82.7481	97.0783	59.5223	8.00876	48.7266	26.6134	10.6894	12.3079	17.221	77.7452	50.032	66.0707	88.5547	70.3577	26.1584	34.5661		24.59	60.9135	76.781	36.7294	83.5897	65.9925	41.2167	26.6957	52.4486	54.1017	86.0513	60.18	35.905	42.4848	65.1555	39.8976	10.1089	43.3557		24.59	106.335	65.1101	87.1436	58.7436	21.4271	37.875	24.6102	15.6939	50.2149	41.4499
	24.6	74.599	71.7851	90.8769	66.4806	34.9092	42.6325	26.8975	27.821	20.5755	27.9306	49.5598	40.5739	68.3914	82.3404	93.031	38.7509	19.342		24.6	73.9196	65.195	57.2291	92.9411	66.8068	50.9874	29.9689	47.9221	41.482	76.6696	54.1456	29.9451	32.4178	75.6966	27.5503	25.8545	41.2972		24.6	113.693	68.9157	77.3187	44.3157	14.595	27.1058	21.1706	34.9298	52.1584	43.5264
	24.61	63.3443	63.4702	83.5056	67.2137	57.1739	34.2251	25.9403	40.5917	27.415	37.7627	39.7846	37.9064	68.9432	74.4792	98.7775	43.7954	12.6979		24.61	71.0209	63.5762	72.7951	84.9203	76.7367	48.7242	39.9701	47.016	45.9057	61.7357	52.6444	49.2842	35.781	65.4404	32.1677	36.8819	23.5944		24.61	111.26	71.7534	75.5526	56.1807	4.03183	38.8274	19.606	31.9307	50.1838	52.5707
	24.62	74.4639	60.2859	73.8678	55.8849	70.4569	21.3356	22.5778	44.9134	31.4877	45.8941	65.68	48.3964	66.0678	63.4268	71.7278	34.2159	22.6777		24.62	65.865	63.3718	87.6609	74.4339	87.9603	44.7532	50.9259	46.6239	52.7481	46.0138	51.7866	72.2136	41.0501	52.2326	39.1925	47.2396	3.67148		24.62	107.437	74.4536	74.9301	71.777	-7.0607	53.7407	18.3076	25.776	47.653	62.6041
	24.63	77.4038	55.113	62.2971	46.3501	74.0033	17.2817	28.6909	43.2128	35.4765	49.0135	76.049	55.7397	61.057	52.6495	58.5433	29.3437	28.5749		24.63	61.4052	66.0702	96.5325	67.1341	71.5966	30.9241	50.0329	40.3182	57.8691	47.3196	67.6997	68.9171	46.5875	42.8652	37.8221	29.2633	14.6255		24.63	72.9414	76.9245	68.521	54.5579	-6.34132	49.1734	16.9576	30.0429	43.196	52.8841
	24.64	69.5256	47.31	48.1695	39.1878	64.6724	24.9138	47.3357	33.5471	39.3542	45.5041	65.8833	58.9217	53.2217	42.2358	63.6964	30.6977	29.0725		24.64	55.8992	67.3742	103.793	60.7677	55.5831	18.804	49.1205	34.1834	62.6582	49.8791	82.9152	64.3071	51.0799	35.0623	35.9632	11.9772	26.0471		24.64	40.3186	78.8744	61.5707	38.8095	-4.12425	43.6868	15.9729	34.6066	38.4894	43.1549
	24.65	56.1845	53.2406	45.5391	46.3486	51.5759	37.0284	54.0319	34.4839	45.5257	50.7482	65.1387	57.4446	68.1125	48.6569	60.5588	36.3113	29.1517		24.65	32.3444	43.4443	87.4605	68.2383	61.907	41.3672	54.9406	34.4514	62.8763	63.4253	76.3783	53.1826	37.7978	51.3454	30.8732	23.2045	26.955		24.65	57.5458	72.1821	48.9466	67.405	16.3025	34.3101	21.1739	37.9657	30.7238	45.0387
	24.66	37.8148	71.8131	53.4913	66.6936	35.0132	53.269	49.7293	45.2302	53.8085	64.0499	73.0661	51.6788	103.923	70.5745	49.7898	45.8458	28.8458		24.66	14.6291	24.532	70.9473	72.8624	65.3552	59.4031	58.209	34.9039	63.655	74.4464	70.2851	44.5278	26.193	62.9489	29.5398	32.034	29.6585		24.66	70.5353	66.1843	40.0759	89.9215	33.0762	27.2267	26.6236	42.2694	27.4873	48.171
	24.67	46.7617	72.8225	56.2006	74.0336	27.0726	45.3106	39.2602	54.1955	44.0414	59.1402	80.1435	53.3242	90.6958	67.9827	47.3593	56.125	33.0939		24.67	31.0324	34.9363	53.3763	60.8546	52.0007	50.9876	46.3009	36.4325	67.7089	70.7147	66.785	50.3042	24.3888	47.2106	50.1553	26.8535	42.853		24.67	58.764	64.2451	53.1352	76.9188	28.5054	33.5416	33.5263	52.3368	50.7133	58.598
	24.68	73.1118	62.6427	55.5694	73.0881	24.6251	21.9352	24.8624	62.0263	22.7752	42.6284	86.6795	59.6911	46.228	49.7762	50.2411	66.8784	40.2431		24.68	46.5765	45.8479	38.7724	54.0683	45.669	42.5471	37.1971	41.9423	69.0059	67.3871	64.4613	55.0612	24.4128	37.0462	65.4195	26.4606	48.4868		24.68	53.0893	68.3592	60.3071	64.9068	24.599	34.9311	35.0148	57.0975	68.789	63.9636
	24.69	65.0102	56.2106	56.4571	75.9186	27.5144	8.68348	15.6354	57.4531	35.4613	28.3705	74.6744	58.7179	52.907	61.4309	49.0383	59.7604	33.5587		24.69	59.3434	58.3991	33.759	64.1587	62.0365	34.0261	37.1574	60.3195	61.3918	65.3656	65.9406	56.5234	30.3461	44.8981	63.3866	41.5421	29.6821		24.69	67.1207	92.0388	48.4495	56.0974	22.8406	20.4009	19.003	44.7066	70.2181	52.9694
	24.7	42.2123	51.3771	57.9927	80.3599	32.6696	-0.24982	8.61406	47.5887	62.6307	15.0741	54.7603	54.6137	81.4036	85.8238	46.0928	45.0188	20.973		24.7	74.4407	65.3693	39.8791	63.2283	69.5618	28.0245	38.1213	69.8154	50.6285	66.5926	76.787	53.3447	29.0694	47.9599	58.8765	46.4443	13.1361		24.7	79.2504	107.472	46.9757	48.6765	27.4056	6.54375	8.06496	40.4781	64.5922	43.7551
	24.71	46.2458	64.043	66.0284	76.5982	45.532	20.8482	20.6635	53.3572	41.7547	42.4701	47.3825	67.1627	79.4996	70.8528	47.3351	41.302	17.4118		24.71	94.3469	60.823	68.9736	39.5558	58.8403	27.2215	41.1558	60.9842	33.3669	74.5229	106.962	40.5895	12.9144	41.1371	49.2546	30.3407	1.2514		24.71	87.4559	105.889	66.9291	44.1208	45.0192	-5.92472	7.59686	53.0936	44.4084	38.2136
	24.72	57.3637	81.3291	75.7804	70.6709	60.4399	49.8756	37.7482	63.2533	8.19315	80.61	43.3147	84.1087	69.5687	45.4884	49.6831	40.496	16.2332		24.72	95.2322	50.3966	86.4746	33.9731	49.1611	29.2202	43.099	57.5374	34.053	77.3336	122.678	44.88	8.70972	37.5049	48.8137	27.6636	10.7479		24.72	90.808	94.1869	74.0067	41.3288	54.969	-4.36949	11.8521	51.6238	37.3071	43.4843
	24.73	33.4931	69.276	82.8537	52.6629	38.6286	36.4109	35.1955	70.3936	13.8642	84.4422	51.7077	84.408	72.0478	54.0535	49.1092	38.6489	14.7878		24.73	69.477	31.7348	87.7377	53.7273	40.9419	35.1428	43.514	61.6322	59.8774	72.9737	118.141	73.0452	21.2428	38.3413	61.2316	43.7917	50.1913		24.73	87.3622	68.3133	63.0507	41.0071	54.1852	16.8274	22.7228	30.4261	48.5295	63.8988
	24.74	4.90817	53.2699	89.5662	33.0274	11.8697	17.2209	29.9969	77.1625	24.8215	83.6518	61.7797	82.4644	76.199	67.1901	48.1414	36.6615	13.3064		24.74	61.5758	20.1529	82.6819	62.3556	42.3105	41.9152	47.2245	53.3757	66.7161	79.8252	128.069	91.4474	37.9427	40.3385	69.3337	48.6481	57.9249		24.74	79.5431	48.6575	50.5494	41.929	49.3617	16.6158	29.7047	24.4542	50.4685	68.5486
	24.75	16.6242	68.6779	86.1684	60.746	42.8212	21.5957	39.9102	54.3644	36.8218	72.6994	55.247	76.8616	92.0948	68.5147	49.7124	30.0286	15.1538		24.75	71.0566	15.464	71.4747	60.1523	53.017	49.5149	54.1435	33.0949	55.0715	97.5919	152.079	100.345	58.6991	43.4658	73.2337	42.531	34.7872		24.75	67.4663	35.0553	36.5435	44.0618	40.6052	-4.44889	32.9006	33.3055	43.3698	57.8504
	24.76	28.678	82.6979	82.915	85.7147	72.5598	25.4443	49.0543	34.4805	47.3001	63.5273	51.3736	72.412	107.019	68.3798	51.1073	24.1735	16.8479		24.76	51.4288	24.7064	69.0885	63.8727	48.5826	48.252	50.9658	36.7313	62.5955	124.519	173.709	113.744	68.232	51.8439	79.9881	33.7824	32.1985		24.76	61.4514	38.8917	37.1077	37.5553	40.3977	9.19682	28.1098	33.117	47.3565	58.8449
	24.77	27.7894	61.4475	86.4005	47.488	57.8905	10.6864	39.6821	72.3132	34.0996	86.0678	95.5084	87.192	101.845	51.2918	48.6776	32.2646	14.7086		24.77	12.1384	43.3594	72.661	71.5946	33.9162	41.0023	40.968	56.5237	83.0679	157.635	193.732	130.185	70.1835	63.7689	88.6704	23.2562	43.4906		24.77	59.5311	54.5079	47.5137	25.2131	45.9649	46.303	17.9243	26.8224	58.8315	67.7378
	24.78	28.1339	40.6727	87.8669	17.8934	46.0099	1.29249	30.1408	98.7177	26.0305	104.41	132.557	101.387	97.5985	38.3439	45.8253	38.8185	15.4093		24.78	12.2802	48.1347	57.7835	62.3628	33.3289	33.6005	45.4404	68.2659	101.146	179.356	220.382	124.799	60.2919	67.088	84.6131	29.7519	44.4973		24.78	68.1115	52.4665	46.8603	21.4495	27.0513	47.6019	16.6571	34.3496	70.5723	75.048
	24.79	35.3761	22.5577	78.0401	36.5768	49.726	21.898	19.654	61.2066	46.6597	99.2737	129.972	112.313	98.5353	48.5491	40.6092	36.7748	31.9934		24.79	30.3891	46.5867	34.4995	45.4059	39.1565	26.1294	56.506	76.34	118.133	195.885	250.052	109.467	45.004	66.486	74.7511	44.0035	40.8174		24.79	81.4765	42.3797	41.1677	21.5948	-3.01685	32.5852	19.4536	48.1748	82.4344	81.6371
	24.8	39.9808	15.1331	76.7268	48.4762	46.9263	37.0433	17.1142	34.0687	61.7136	95.1261	132.994	121.845	103.95	56.0911	34.8332	39.4796	43.0443		24.8	36.9921	49.6048	38.4479	51.413	51.2634	33.847	66.6914	88.6809	149.307	231.413	291.431	126.592	43.8844	61.5957	68.7401	38.9654	45.8692		24.8	72.0168	55.0305	37.2823	29.4382	5.23122	26.1689	17.1574	56.5746	94.4014	87.3095
	24.81	36.3163	41.2263	102.107	39.1056	23.6976	35.0692	39.3893	39.4545	59.2878	94.0788	153.594	127.009	123.403	55.2824	27.3017	57.0722	36.7468		24.81	40.2954	53.9326	50.2067	64.0062	65.1712	45.9205	76.6243	102.246	184.55	272.39	336.168	153.025	46.8283	55.4754	63.8337	28.395	53.4254		24.81	56.0109	74.2023	33.9153	39.4895	24.4683	22.2192	13.4004	63.4181	106.398	92.719
	24.82	35.2335	64.2516	111.592	39.187	9.48389	37.8105	55.7716	40.4823	62.1855	98.0764	173.187	142.577	136.598	55.857	24.7245	68.7166	32.6795		24.82	33.2443	40.4408	60.1666	66.685	68.8108	54.1357	78.4869	122.539	213.798	323.363	348.495	156.55	46.2166	55.2685	60.8969	30.8678	40.8083		24.82	57.4061	66.6847	33.5621	29.9706	39.5906	21.2819	13.8151	60.8901	112.012	98.3429
	24.83	39.3463	81.1037	89.0908	58.29	13.412	50.0413	60.295	32.7404	75.7962	112.226	190.751	179.085	137.199	59.2155	32.1171	68.3909	33.1002		24.83	24.6086	24.2216	69.8513	67.8464	70.8788	61.7604	79.1143	143.863	242.128	375.865	355.862	156.568	45.0606	55.9666	58.2616	35.337	25.1034		24.83	61.4645	55.0819	33.6701	17.4565	54.083	20.8055	14.8683	56.9278	116.648	104
	24.84	48.544	78.456	75.752	62.6662	20.5927	44.3896	57.1293	42.1111	83.2839	126.022	203.047	205.044	146.153	60.7473	34.3971	64.7633	31.3058		24.84	43.7845	31.4835	58.1136	62.3884	80.3911	52.1491	98.8881	182.03	273.342	362.954	329.821	145.202	55.6281	48.714	56.4409	65.3513	48.0425		24.84	64.5821	71.2375	24.6568	19.5147	54.5403	28.0013	26.9391	52.7625	136.458	115.081
	24.85	64.7033	49.1112	74.9578	46.8802	32.2265	14.2551	43.4362	74.9109	82.3884	139.335	208.13	216.56	166.545	59.7781	29.6774	56.6152	26.479		24.85	63.0679	39.8344	46.7389	56.6536	89.2179	42.9116	119.721	219.609	303.756	346.836	303.94	134.079	66.4363	41.8016	54.255	93.1769	71.1309		24.85	67.5348	87.9228	16.4339	21.2905	54.0194	34.8593	38.5363	50.1898	154.903	126.364
	24.86	60.9237	36.857	69.9752	37.3505	51.1818	6.40659	47.3531	84.6266	85.6628	149.051	220.017	240.96	174.094	62.0041	24.4448	51.322	22.0896		24.86	59.7109	49.0682	61.7333	51.2726	77.6783	56.5301	144.708	230.407	315.579	324.795	311.038	137.993	71.6193	48.7953	44.0212	54.3784	62.7621		24.86	68.024	90.4753	32.1797	4.41564	46.4122	28.1093	30.8278	79.7049	132.467	136.843
	24.87	38.1578	40.877	61.0048	33.778	77.1089	19.779	68.0388	72.3614	92.9077	155.342	238.383	277.629	169.413	67.2727	18.7239	48.7475	18.1166		24.87	57.944	58.4416	75.5631	46.7387	67.1783	69.8937	167.074	240.816	323.238	307.623	314.04	138.188	75.5037	52.0824	34.4845	18.2277	54.62		24.87	66.3223	89.6404	49.0766	-7.48685	38.2149	24.698	27.9215	101.576	116.914	144.919
	24.88	37.6756	54.6609	63.3002	39.177	88.5164	22.886	58.9312	77.1932	99.6865	173.833	250.393	272.581	163.161	59.4184	31.4039	54.1008	26.3015		24.88	66.1359	68.6899	82.0994	47.5121	63.1905	81.6606	173.025	248.78	304.827	320.942	291.388	115.093	71.2985	32.154	29.3136	-1.33923	47.8988		24.88	50.8999	67.5891	73.1833	11.7539	26.3217	42.1973	55.0932	75.5746	144.477	137.945
	24.89	51.9025	74.8895	73.0323	50.4979	90.3398	19.1807	30.1576	93.3103	106.158	200.376	258.208	239.996	155.872	42.9018	56.2302	64.6869	42.5116		24.89	68.3598	74.179	85.7129	49.046	62.8194	89.6196	175.763	253.514	291.685	324.735	263.712	92.7871	68.3858	20.2176	29.1007	-13.5924	42.8982		24.89	39.4066	50.4646	89.0886	27.5476	18.6555	54.0683	73.9972	59.2762	159.952	134.239
	24.9	54.929	69.9255	69.9587	50.8477	76.2335	27.3696	31.1459	94.3699	121.896	217.094	277.661	233.025	153.895	45.7933	52.7878	47.4008	37.1037		24.9	50.3565	63.5372	79.4206	53.1584	74.7073	84.6718	167.611	247.294	296.404	296.237	219.01	73.1562	69.8532	35.3698	45.6927	-1.05687	43.7293		24.9	41.2308	50.04	77.196	31.6576	25.3165	46.8631	64.8782	75.8666	134.459	141.608
	24.91	52.9823	53.7759	61.1994	46.3263	55.0542	40.8432	45.3486	88.744	141.75	229.449	302.28	237.428	154.276	57.302	36.7943	17.7392	22.0973		24.91	41.6572	57.6046	65.6197	58.8934	91.5544	90.8564	163.248	235.684	290.58	268.219	187.061	61.2387	68.2613	41.6724	56.7931	14.3399	39.3544		24.91	43.2012	47.5429	67.4042	33.1651	35.0773	45.3899	61.3925	87.35	119.855	138.929
	24.92	52.3471	52.2824	62.2844	55.8792	51.4437	48.7644	48.9368	97.9029	152.994	231.264	279.894	219.866	155.237	61.8432	18.5644	21.4871	19.6867		24.92	52.9156	61.7733	35.7125	68.1087	119.039	120.921	167.013	212.513	262.143	241.228	182.469	65.867	60.1067	28.992	56.114	35.874	23.8123		24.92	45.4857	40.6006	62.1189	29.0899	51.4874	56.2123	69.9905	87.8786	128.608	114.697
	24.93	52.0761	54.859	66.103	69.3404	52.7119	55.1437	49.5774	111.168	161.848	230.152	244.455	196.205	156.359	64.4497	-0.28649	34.5125	20.7738		24.93	60.6578	61.6102	27.4182	71.3655	128.027	127.782	166.118	191.615	228.491	212.118	167.773	70.1494	51.594	27.1148	58.4557	44.3153	14.02		24.93	46.5299	36.4588	57.7925	26.518	57.8135	71.3721	61.3881	85.8432	131.032	94.7935
	24.94	64.0528	47.1707	74.1328	50.4832	61.5974	48.7589	42.1568	121.363	154.58	248.892	234.819	172.928	136.465	56.2102	3.16553	20.9123	21.2758		24.94	63.2999	55.1642	50.4708	65.9797	110.188	100.99	158.465	174.016	187.278	179.934	138.422	73.9303	42.562	40.9064	65.1789	33.7674	12.5675		24.94	45.7755	36.3786	54.857	26.1265	49.5141	92.8228	27.8386	80.0893	124.278	81.1675
	24.95	77.8147	37.9864	82.7763	26.9161	71.593	40.514	33.5612	131.111	144.962	270.525	228.943	149.708	113.509	46.3902	9.86795	3.2745	21.6926		24.95	57.2859	45.061	60.8436	60.5125	90.234	106.367	159.273	163.301	163.046	159.939	124.648	83.0726	39.3634	45.3552	67.1873	34.7486	18.8803		24.95	48.9034	35.7688	55.2726	17.9318	46.7355	97.6597	23.3629	73.2408	112.174	75.0615
	24.96	77.8464	40.5939	72.8349	37.0694	59.5354	32.4496	48.6205	114.833	147.419	339.6	221.592	142.299	109.171	80.5357	15.3444	21.45	19.3076		24.96	42.5549	31.2748	58.4469	54.9629	68.1508	144.141	168.603	159.52	155.914	152.221	126.558	97.6146	42.0392	40.3956	64.4475	47.3405	33.0133		24.96	55.9413	34.6255	59.063	1.8789	49.5164	85.7656	48.1714	65.2896	94.6834	76.5286
	24.97	76.0701	43.8079	62.2307	47.4591	47.9689	24.5994	62.6219	97.6047	150.032	401.446	214.83	135.07	106.008	112.747	20.1984	39.1195	17.4998		24.97	31.7385	35.556	51.3905	52.7578	68.283	147.628	153.471	148.355	148.973	139.299	125.021	95.1172	39.1459	40.0985	62.8666	40.6026	30.7857		24.97	59.6936	36.5876	52.7716	10.2654	53.949	80.6386	61.5963	62.1457	80.1772	72.0566
	24.98	51.4679	49.742	52.5656	38.914	60.3027	20.4474	41.5093	81.278	147.144	301.753	219.586	120.196	111.012	80.2709	14.7916	23.1223	27.9135		24.98	23.6609	52.477	41.0743	52.8927	83.9567	127.131	121.226	132.024	142.166	122.735	121.072	80.6993	32.3564	43.0632	62.0966	20.3417	17.1125		24.98	61.1475	40.7225	39.4272	35.7492	59.537	80.2459	67.0397	62.3653	67.7592	63.4297
	24.99	30.5155	55.6825	46.114	29.925	66.947	20.7828	26.8016	68.3363	145.016	212.149	218.014	105.656	112.617	53.4608	12.6106	12.7412	35.7304		24.99	33.4253	62.6591	46.6501	61.5993	87.9219	108.492	105.618	117.107	135.753	121.564	113.08	59.8977	42.9718	44.7232	52.7653	28.709	17.5156		24.99	62.8011	39.5615	37.5927	44.844	45.1887	70.6378	63.7919	56.243	62.9454	67.5226
	25	31.3973	61.6622	58.8859	18.281	39.5543	47.9622	50.4103	75.6444	147.443	182.903	178.583	93.1065	93.8782	60.5483	29.728	35.9572	28.0125		25	51.6431	69.6483	59.7556	74.3672	86.3395	90.735	97.8924	102.86	129.527	127.688	103.173	36.0716	61.8337	45.765	39.3777	50.6402	24.5877		25	64.5494	35.8915	41.2115	46.1738	21.3948	56.6635	56.4262	47.1163	61.7345	77.642
	25.01	34.1138	67.8064	68.9817	11.7404	18.3092	60.3452	65.9202	73.6388	141.277	162.533	148.253	81.157	82.9888	65.3491	41.6807	53.8351	22.248		25.01	67.1521	60.4584	46.7925	69.4092	68.8275	85.7664	103.753	91.9986	125.137	135.117	114.877	38.7765	57.1953	55.0952	44.7991	46.6097	25.0648		25.01	59.0863	41.514	48.7918	51.8683	31.8259	56.979	52.9769	54.992	67.5586	80.0874
	25.02	42.8576	74.4917	70.2858	21.966	17.2598	24.1183	54.8237	41.0357	106.881	171.322	147.822	71.1781	97.8855	62.6386	36.6659	54.1761	22.901		25.02	81.8458	46.399	25.9837	59.1163	46.5213	84.6467	113.703	82.1562	121.299	142.939	133.083	49.4665	45.4839	66.9201	55.8813	34.7655	23.557		25.02	51.4532	49.9331	57.5643	58.8765	52.5577	61.5951	50.7064	67.9847	75.5001	80.2232
	25.03	45.4831	72.9918	72.699	36.3276	19.2275	5.2892	44.1135	29.6303	80.3356	176	145.466	66.681	102.937	66.8174	36.1549	53.2297	27.7812		25.03	63.3385	47.9191	33.4856	44.1068	53.5462	89.4904	106.118	89.3486	116.879	142.003	142.707	60.184	55.9417	54.9092	59.4635	34.7163	19.2944		25.03	48.0137	62.2908	54.8585	48.6983	36.3669	54.9487	54.0924	57.7105	77.23	67.9647
	25.04	35.314	54.3753	77.4313	59.3385	27.5044	22.8419	34.2114	62.5534	70.2061	172.081	139.086	73.6476	87.4001	85.4031	45.0622	49.5911	41.5015		25.04	39.3725	52.0005	45.6423	28.3218	65.3936	95.3144	95.6505	99.3419	112.363	139.627	150.919	70.9062	70.0444	38.9794	61.8127	36.6063	14.579		25.04	45.2639	75.296	50.2654	35.6942	14.1055	46.4507	58.4086	43.6108	77.9387	53.6683
	25.05	22.4879	51.1039	73.3195	57.2023	32.1099	24.3043	31.3196	74.837	63.4008	160.958	143.883	77.7723	84.9084	94.1874	44.1242	50.7788	39.9263		25.05	39.1262	56.6869	57.2247	56.5725	71.6763	97.9884	100.958	89.4336	100.147	140.932	159.221	76.0818	53.8804	44.0658	74.7737	35.2152	14.406		25.05	50.9613	72.6755	55.1576	35.6646	18.0194	45.6746	55.7608	47.3526	77.6296	85.6054
	25.06	5.89534	69.5851	56.6703	19.4183	31.5109	2.95805	38.3655	57.8631	61.3075	139.621	164.523	77.8685	100.909	89.0775	29.2297	58.8078	16.6688		25.06	39.7753	61.2669	68.4384	85.2226	77.2341	99.9686	106.572	78.797	89.5892	143.165	167.258	81.2825	37.3212	49.9194	86.8317	34.0201	14.9644		25.06	56.6409	68.2923	59.562	36.5389	23.6743	45.2372	51.7009	51.9485	77.7583	117.898
	25.07	7.67983	71.9873	58.6018	12.3196	33.8353	7.661	41.1198	54.8209	73.8713	128.604	174.41	75.2694	114.597	74.6867	16.0044	60.897	11.1946		25.07	31.0592	62.4328	71.3483	65.4308	72.3289	89.0556	98.8341	76.5806	129.978	163.383	168.653	94.4338	51.0876	46.8333	62.6482	41.9851	27.4995		25.07	50.7055	41.2439	39.4241	42.4742	37.5051	42.9094	22.1341	53.9444	90.0015	97.7563
	25.08	27.5653	58.5515	78.8351	35.4457	39.039	38.0222	39.6472	65.501	100.873	127.753	173.705	70.0156	126.007	51.1543	4.42314	57.1355	23.2367		25.08	24.7222	62.9424	71.8673	46.6576	66.7191	80.0012	90.7836	78.7954	163.249	180.364	172.803	108.716	62.7892	42.9863	44.0149	48.8756	35.2916		25.08	44.2445	17.6504	22.5056	47.9574	49.3717	42.2432	-1.0556	58.0686	101.9	81.7952
	25.09	24.2726	47.751	70.3735	44.5015	42.0293	49.3087	44.3583	55.7076	107.01	123.98	181.832	72.6329	135.773	62.7739	2.28356	46.4792	33.3562		25.09	34.4184	59.0307	56.2748	34.7483	56.3618	83.4714	80.6228	110.87	148.547	175.534	195.513	130.616	60.5771	34.012	62.7844	48.5251	11.1215		25.09	34.2401	17.3389	27.2816	50.3939	48.0025	52.7743	18.7278	76.5357	111.478	94.0058
	25.1	5.13213	38.7524	42.2925	43.9372	43.5061	47.553	53.2973	31.9158	98.8838	118.209	195.996	80.6321	144.413	98.4282	6.59949	31.1087	42.1611		25.1	41.7129	57.4774	42.294	27.8939	49.7433	88.1093	76.1732	137.188	141.913	177.196	218.07	154.504	56.1226	27.0903	75.2607	49.0425	-0.89499		25.1	26.4865	22.1175	36.3566	49.772	43.24	59.2882	34.9445	88.576	116.451	104.34
	25.11	9.84646	42.6734	41.8697	36.7704	39.5535	39.7111	42.0525	43.7754	111.965	119.757	203.959	91.7357	145.928	93.3688	15.8149	25.5393	46.9426		25.11	40.4603	64.3175	34.0491	39.0281	56.43	96.9031	92.0483	143.017	163.989	201.961	240.086	185.463	43.6874	27.4733	65.3422	52.6481	30.3396		25.11	26.7424	45.0107	60.7304	38.2667	26.4012	51.5055	38.468	77.7448	105.033	107.998
	25.12	25.8612	52.5614	54.2214	26.554	33.0934	29.0581	21.4857	72.1006	134.84	124.686	209.057	104.273	144.152	69.5054	27.2931	24.4965	49.8657		25.12	37.2045	66.5713	35.9073	45.4144	63.5052	98.4391	108.631	139.87	178.085	227.219	264.785	212.885	35.9853	33.2195	56.293	56.4597	49.4314		25.12	34.3557	56.6526	71.6813	27.3378	18.3066	41.9423	44.8302	70.9434	103.925	108.4
	25.13	31.7357	50.4635	49.2821	30.0162	40.0282	23.6701	19.2743	75.7257	114.918	134.354	208.528	116.65	138.985	74.4636	29.3911	31.9077	44.1834		25.13	29.4797	58.5931	60.3054	41.2083	71.447	83.7826	126.794	116.697	174.378	253.575	295.468	232.417	38.8428	50.9319	49.183	60.7307	41.433		25.13	58.3833	43.1924	52.6854	17.695	29.7202	28.4069	57.5254	73.1322	125.82	101.534
	25.14	34.6528	44.87	39.3001	37.468	50.8696	19.8178	22.4165	72.1469	82.5144	145.404	206.358	128.979	132.829	87.828	28.7534	41.7846	35.9912		25.14	26.6646	63.8811	74.6645	42.1321	69.6973	79.5247	135.496	109.359	175.265	278.336	335.097	244.488	43.6255	56.0752	49.4898	57.4272	39.8681		25.14	69.2195	40.0097	48.0014	8.62761	34.8948	25.724	55.365	78.6646	133.334	97.6151
	25.15	59.1737	57.196	58.5775	38.8107	45.216	18.477	57.4262	72.4941	103.632	146.854	204.25	131.347	162.783	106.402	22.63	44.0182	33.0848		25.15	31.2251	89.0986	73.9427	50.599	53.3888	90.8883	129.986	125.807	183.053	300.698	388.167	245.351	51.3007	42.3365	60.9389	42.7451	47.968		25.15	60.2387	52.2659	64.8175	0.42442	30.6969	39.3443	30.8875	89.2195	119.245	98.1217
	25.16	87.0855	72.3345	82.4474	39.1947	36.9735	17.5306	97.4377	73.4574	133.151	146.797	202.151	132.151	198.404	125.793	15.6457	45.052	31.008		25.16	25.4593	76.1607	70.925	56.911	49.6915	92.0518	127.919	150.84	200.478	334.246	422.064	245.33	50.7091	34.3057	65.2179	34.107	49.2059		25.16	48.7474	55.13	58.5055	-0.04138	28.4492	38.2804	28.6621	99.1296	116.617	119.681
	25.17	84.1924	54.2933	68.7035	23.7029	40.8503	40.1782	80.5769	78.1972	119.763	147.361	195.158	144.151	219.189	130.016	24.1567	44.1992	29.5919		25.17	8.93599	23.4751	65.5152	60.978	59.1316	82.5895	129.438	184.816	227.942	379.448	435.988	244.389	41.5056	32.2207	62.0278	31.7655	43.2956		25.17	34.641	48.2098	28.0999	7.55303	28.2332	21.9195	49.6177	108.368	125.93	163.17
	25.18	78.8198	35.3329	53.304	9.42943	45.9389	63.3438	61.1121	82.617	105.761	147.831	187.518	158	238.714	133.479	32.7442	42.8043	29.1716		25.18	13.4251	10.6861	62.4003	56.7032	70.5951	94.695	142.964	202.889	275.658	427.416	444.576	236.671	36.3901	28.7099	49.6072	21.5314	36.2748		25.18	43.1703	51.3393	20.2685	15.7845	19.0036	28.9476	54.721	104.554	143.532	185.812
	25.19	51.815	30.5728	40.8644	37.4541	64.5967	73.5075	43.9697	76.3256	122.433	145.674	171.041	200.015	246.408	136.162	27.1445	31.7292	49.3988		25.19	33.1351	26.7972	60.9476	46.3859	83.5244	122.424	165.187	209.444	338.044	477.389	449.299	224.043	34.2361	24.1662	30.5001	5.58028	28.4497		25.19	68.0962	61.7488	28.7893	24.4777	3.16969	52.9179	48.3415	91.2862	167.14	193.352
	25.2	28.4469	27.5891	32.0429	61.9323	77.0632	79.4203	30.7548	72.6965	135.902	142.606	158.051	234.95	250.742	137.479	21.8986	22.1979	65.6778		25.2	47.7536	27.341	58.4689	46.5732	85.3775	123.304	163.418	225.992	385.057	488.223	448.383	208.223	36.4206	26.7499	46.1065	19.1755	24.2871		25.2	63.0097	79.2258	36.763	30.6619	16.5671	55.5067	46.1369	105.536	180.12	202.646
	25.21	28.4288	35.9722	46.4519	63.6391	49.7776	58.0401	42.7569	86.161	128.809	133.687	167.458	224.422	233.508	130.022	18.9239	22.58	56.6067		25.21	59.8651	20.2194	55.3193	51.933	81.7767	110.965	149.836	247.462	424.5	479.785	444.692	190.83	40.7415	32.8431	78.8058	47.3984	21.928		25.21	43.1447	100.183	44.4674	35.6105	44.358	47.567	45.9881	133.335	187.866	212.804
	25.22	27.8173	37.3336	59.9327	59.1558	28.817	41.1793	48.2675	92.8861	122.823	126.697	173.341	218.662	219.794	127.554	18.6291	24.2413	50.4375		25.22	61.5949	12.7064	55.011	58.1651	75.5262	123.709	164.55	310.899	443.132	488.081	414.098	184.173	36.5532	42.4265	63.8182	31.9418	7.2203		25.22	40.636	89.2975	43.3327	31.5258	59.5812	45.7111	47.599	139.118	206.708	221.02
	25.23	25.1599	14.5019	70.2148	33.3387	29.6546	39.8945	31.4059	76.3843	120.645	126.356	167.083	229.336	218.214	142.275	27.5702	30.3116	54.2698		25.23	60.0499	4.96607	55.6014	64.6724	68.4401	144.365	188.191	387.573	455.199	501.657	375.017	180.902	29.6807	53.1109	33.788	2.70555	-11.3585		25.23	43.602	68.3675	39.4096	24.5915	70.84	45.7743	49.7649	137.956	229.049	228.625
	25.24	24.3398	6.64428	78.8481	20.5729	34.5335	48.0667	29.899	62.4558	115.576	127.563	160.894	234.165	223.064	146.857	30.7945	35.4159	56.8835		25.24	54.9613	23.5254	56.3035	60.7839	67.2516	134.959	235.509	461.797	468.862	490.87	350.25	166.95	57.0285	57.8038	35.2907	6.51674	5.22465		25.24	50.0938	43.485	40.6001	20.9912	49.2883	41.1708	48.0977	167.466	233.565	221.746
	25.25	27.514	31.3432	83.8967	36.1134	48.1989	76.8007	61.7762	54.1223	104.221	132.136	154.854	226.286	241.896	129.39	21.5894	38.4198	56.8481		25.25	49.249	46.7136	57.0254	55.0658	67.1011	120.263	286.995	535.589	482.805	475.796	328.001	151.118	90.3992	61.4422	42.3431	16.1442	27.9963		25.25	57.2059	17.9066	42.6905	17.9776	21.9619	35.746	45.7557	202.374	234.944	212.318
	25.26	31.1113	42.9394	77.9354	50.7021	49.9696	76.9365	75.558	59.5828	101.389	135	165.472	219.47	249.301	127.073	19.7631	37.9154	55.0933		25.26	46.729	47.0522	60.7973	56.3342	86.6799	145.849	332.555	534.465	469.845	453.092	287.916	113.781	81.429	58.3666	46.2457	42.9236	30.7211		25.26	51.1901	27.7884	49.3118	34.8879	-0.16791	39.73	44.9519	212.127	266.358	214.18
	25.27	35.3296	35.3006	55.8109	63.8937	34.2783	35.0888	62.7749	85.2934	111.069	135.354	200.545	214.215	239.929	146.998	28.7691	32.2605	50.8143		25.27	44.2013	46.1809	64.7331	57.4672	106.752	174.188	377.843	528.567	455.288	429.908	247.337	76.749	70.0221	54.7815	49.7543	69.6967	32.0632		25.27	44.7821	40.2859	55.8476	52.4437	-20.3075	44.6066	44.913	220.315	297.698	216.183
	25.28	36.0926	39.861	53.6571	57.9987	27.7009	17.4413	57.341	96.8803	121.147	136.174	224.424	225.131	218.917	170.625	32.2425	28.5939	44.8383		25.28	34.9992	52.7824	67.7467	40.311	102.897	208.955	426.395	521.637	444.053	406.817	226.831	92.4984	66.309	48.5184	47.1004	61.9086	29.7962		25.28	52.2595	64.5381	50.6014	50.5137	12.15	58.893	66.0069	229.352	266.502	199.994
	25.29	33.335	56.8513	71.8512	32.6568	30.4099	24.4513	59.395	94.0766	131.631	137.467	236.898	252.523	186.046	198.024	30.0787	26.9532	37.133		25.29	27.323	59.2915	67.7417	27.1785	102.051	247.303	469.759	515.312	430.109	382.772	208.182	106.748	62.5134	45.1951	44.8482	56.8404	28.4175		25.29	56.7868	84.2354	44.8952	49.3376	42.8304	71.4744	88.3307	240.255	237.089	183.14
	25.3	30.9193	65.3756	74.7688	18.9111	36.1626	25.3626	54.8893	84.5633	142.552	137.642	243.599	247.615	183.06	205.688	28.0872	34.0746	35.9948		25.3	31.1628	65.126	45.7568	43.3413	123.102	311.724	475.349	513.386	396.444	351.788	203.046	110.078	58.118	63.277	45.5201	71.5742	33.5078		25.3	39.8348	70.7685	35.8396	53.6499	60.573	71.642	119.61	264.746	220.653	161.434
	25.31	28.7457	67.9055	66.8696	13.3761	44.0706	21.9557	45.739	70.2993	153.783	137.026	246.211	219.836	201.233	199.377	26.2178	47.4001	39.5066		25.31	35.3832	66.4012	29.6285	55.4778	149.319	370.342	480.651	505.298	358.307	320.526	194.614	111.609	51.5822	72.7085	46.1422	78.5325	33.522		25.31	28.2957	57.581	28.7898	55.8771	74.1708	71.84	142.874	274.226	207.286	142.267
	25.32	37.5851	63.5681	66.4505	28.8601	49.51	26.1659	56.3005	78.2656	155.821	139.696	251.176	200.454	223.992	209.904	31.4748	45.2445	39.5664		25.32	41.0277	50.617	35.4137	52.5491	194.865	407.244	484.874	474.153	303.44	288.22	173.856	106.41	37.0371	49.7747	46.5779	56.3977	14.5433		25.32	37.0099	45.4391	29.2452	50.3026	72.2601	72.1508	136.149	227.539	205.399	132.603
	25.33	51.7128	55.9333	69.6232	54.4369	53.764	34.0338	76.3272	96.906	153.445	143.945	257.271	185.105	248.952	228.516	40.1537	35.6552	37.9688		25.33	45.5787	39.6229	41.3531	49.6795	225.363	434.595	478.086	435.306	268.665	258.081	160.247	102.994	29.6215	38.4723	51.0901	42.9134	6.64937		25.33	49.1032	32.5081	28.5519	42.5533	76.7825	85.1208	129.311	200.139	200.348	125.949
	25.34	36.9609	35.5299	58.9059	64.5119	40.4547	38.8052	75.8925	112.27	164.227	143.148	262.971	201.677	251.092	265.618	49.2512	39.7389	40.9606		25.34	47.5913	39.7504	47.6507	46.9466	220.925	439.767	445.732	378.578	280.537	232.975	163.241	103.722	38.7596	54.1757	65.0672	49.5136	24.4926		25.34	69.0429	17.7451	25.1908	29.7547	96.2415	127.483	122.21	217.519	187.95	126.283
	25.35	13.3743	11.2204	43.9392	69.8444	21.7722	42.6293	69.198	126.631	179.035	140.807	268.551	228.016	246.251	308.377	58.477	48.0054	45.3564		25.35	39.2049	40.0344	49.6232	52.8522	209.735	437.439	421.62	337.571	282.355	214.726	173.404	96.2479	48.0779	58.3058	72.3549	54.228	28.7657		25.35	75.904	12.2591	25.7624	21.6594	107.815	155.812	126.889	226.195	184.159	125.061
	25.36	4.89279	11.4547	44.536	62.6602	28.2816	30.0786	75.3574	115.091	159.334	155.395	296.638	246.031	272.357	325.318	62.0664	44.8972	41.7292		25.36	14.6333	40.5619	44.8644	72.2026	188.038	423.438	410.337	321.03	268.525	207.147	194.723	76.009	57.6765	44.424	69.2311	56.0072	11.9192		25.36	62.4104	21.2114	32.4548	20.8841	107.117	162.3	149.904	221.322	193.765	121.415
	25.37	-1.04513	15.8219	47.7538	53.3685	39.0329	14.7708	83.6813	99.1897	133.822	172.833	328.515	262.645	303.674	337.911	64.7069	39.8736	36.7511		25.37	9.42045	42.7038	41.1839	85.2298	178.423	410.434	389.907	301.548	245.176	202.259	209.494	64.8457	60.2176	42.4858	69.9618	58.3163	11.9837		25.37	59.6085	27.0345	33.7086	42.4937	105.551	168.372	169.221	196.532	181.617	124.7
	25.38	29.6166	19.602	43.6343	51.335	41.5229	27.1391	90.3023	86.1674	159.133	166.857	331.973	277.161	315.47	328.896	76.0279	41.1971	38.5769		25.38	25.0692	46.5853	38.6652	91.4431	181.828	398.502	359.622	278.897	211.568	200.269	217.21	63.462	55.153	53.4185	74.8461	61.1962	30.2717		25.38	68.3283	29.4857	29.1017	88.2254	103.051	173.997	184.552	150.281	146.027	135.453
	25.39	60.3935	23.5854	39.9398	50.1851	44.073	40.701	97.084	74.4495	186.289	160.229	334.872	291.733	326.524	321.844	87.1798	42.4081	40.7187		25.39	31.9676	46.1811	33.4626	89.8634	180.563	375.403	315.274	240.403	194.291	213.66	220.107	67.0129	51.9185	51.7413	76.2576	65.3192	34.7409		25.39	66.4673	32.7308	25.8369	92.59	110.798	180.198	190.181	131.406	136.095	139.132
	25.4	38.5706	33.8811	58.7321	61.5477	60.791	43.9813	110.739	93.1213	185.298	171.846	366.073	310.996	347.504	399.973	80.6231	30.9666	40.9376		25.4	32.3043	42.5631	26.247	82.44	175.795	343.928	260.38	190.027	189.26	238.585	219.39	74.264	50.0567	40.6082	75.0649	70.3744	28.8475		25.4	56.6719	36.5712	23.5784	65.9331	126.228	186.832	188.535	133.061	145.406	137.506
	25.41	21.1298	45.3122	74.2207	70.8231	73.5061	45.8835	122.138	112.243	188.351	189.898	393.746	329.072	370.465	476.448	76.5807	20.5563	41.1568		25.41	47.1268	46.2066	32.0531	85.1486	175.644	314.314	248.316	182.49	207.512	270.823	221.127	85.8525	57.9757	32.1066	78.248	71.5663	19.2115		25.41	53.8912	32.3751	22.748	65.8168	122.529	184.79	168.8	132.562	157.567	144.854
	25.42	34.0025	64.5965	66.8543	65.6598	58.5305	38.2521	117.927	134.48	219.375	252.456	397.011	338.927	407.133	541.478	89.931	17.2797	41.3783		25.42	69.3585	53.5643	44.5196	93.0395	177.853	285.651	258.158	196.863	237.672	306.802	224.12	99.6594	70.8976	24.9511	83.6695	70.7821	7.66118		25.42	54.6985	24.0683	22.6479	79.2757	109.047	178.312	139.813	130.962	171.185	156.792
	25.43	43.2343	76.3397	65.3096	62.1999	45.646	39.2016	116.411	154.337	250.694	302.941	406.79	352.495	438.103	581.856	110.482	14.2598	39.648		25.43	65.0327	42.505	54.81	79.3371	178.027	251.62	244.071	193.667	247.257	300.873	237.446	95.9828	58.5264	35.6903	88.6085	62.7566	16.9388		25.43	55.9747	30.6155	43.1055	75.9181	100.503	171.16	136.979	135.718	162.165	174.974
	25.44	39.2849	60.7823	84.8398	64.9069	40.3316	71.2151	124.652	165.581	283.087	309.718	440.154	379.501	448.444	532.991	157.102	12.1693	30.852		25.44	51.9363	25.3634	64.3817	58.5035	177.529	215.815	222.081	184.669	250.046	281.105	254.184	86.5323	37.8022	52.339	93.3883	52.3396	33.0948		25.44	57.4059	42.0681	70.3522	67.0069	93.5897	163.786	142.781	142.574	145.668	195.219
	25.45	32.3488	49.4469	90.321	61.923	36.5805	92.1839	130.249	187.377	316.514	328.954	480.142	406.396	469.91	493.709	187.588	16.965	32.6011		25.45	47.9404	31.3204	58.3993	75.2487	162.203	195.086	199.418	195.865	262.596	303.488	237.356	84.3103	33.4485	69.1409	72.7332	48.8576	43.3658		25.45	66.7985	47.9706	51.5112	81.4928	112.093	158.633	148.564	151.764	169.973	193.932
	25.46	18.6574	47.6606	64.0262	46.0679	36.3652	88.1715	129.866	233.042	352.28	376.37	535.111	433.04	516.538	476.098	181.583	37.3358	58.2011		25.46	45.6538	41.6156	49.4957	99.0518	144.093	177.188	176.628	210.853	276.98	333.788	214.223	83.4462	32.1696	85.9715	47.3012	46.6781	52.5316		25.46	77.6864	52.8307	24.014	100.373	135.37	153.896	154.345	161.393	201.941	188.602
	25.47	10.5674	48.491	55.2075	39.8057	41.5424	84.0014	130.815	246.481	382.641	397.677	545.491	452.792	537.11	496.773	178.384	45.6332	65.2547		25.47	33.9753	44.2429	47.9713	83.365	121.582	174.416	185.383	214.132	276.77	352.663	199.906	73.7878	42.3796	81.444	72.5128	57.0096	38.7222		25.47	49.0193	32.9049	25.7334	63.9888	100.531	140.818	134.464	166.19	183.869	235.997
	25.48	10.9951	53.3006	72.9644	48.1311	54.9198	79.5911	133.792	210.914	404.782	379.278	488.067	462.064	518.062	575.67	179.45	35.5709	44.1052		25.48	22.3498	45.8267	46.9052	65.0072	99.4074	172.936	196.607	216.8	275.445	369.731	186.13	64.0166	52.9564	74.7908	100.682	67.7051	23.9208		25.48	18.5694	11.7032	29.3815	24.5176	62.5751	127.648	113.554	170.605	163.024	286.411
	25.49	17.4951	53.6384	69.8373	45.5573	57.7028	88.6903	138.612	216.209	421.943	360.506	440.909	465.311	516.779	606.319	182.333	27.1362	35.151		25.49	43.2865	26.0424	42.314	55.8856	106.215	179.82	215.202	230.207	271.833	343.841	167.837	77.5685	42.7457	43.0883	96.3691	54.2028	39.2924		25.49	36.7573	13.9841	24.097	26.6934	74.0989	137.233	129.784	173.647	180.843	300.301
	25.5	30.3953	49.2633	44.6992	31.4958	49.3195	112.028	145.375	264.572	433.853	341.341	404.57	462.206	534.219	586.115	187.133	20.4169	39.0501		25.5	59.7467	8.36853	35.0189	48.3877	113.353	185.396	236.001	242.299	271.1	326.47	152.942	86.7233	34.3765	15.9433	90.4384	44.9312	52.0381		25.5	52.8885	17.4427	21.1434	29.8136	81.6109	143.845	144.962	174.326	198.171	308.52
	25.51	26.7987	29.635	31.0823	39.1437	57.7208	115.993	170.514	293.674	431.118	327.154	379.202	468.649	554.004	564.507	185.68	23.8294	47.1274		25.51	40.8192	7.37888	6.35016	53.7249	123.106	180.642	274.221	243.984	293.118	376.445	164.907	61.1187	40.5664	24.8233	71.7209	69.1018	44.026		25.51	52.7616	30.2117	36.6156	40.3988	57.4103	126.945	151.828	156.318	211.627	271.904
	25.52	11.1082	-1.17515	25.9118	62.7066	78.427	105.757	209.123	308.656	417.644	316.618	361.877	482.091	575.506	541.868	179.641	34.6695	58.2678		25.52	28.7717	8.32313	-8.51417	60.6558	129.268	179.399	298.432	249.604	311.23	407.009	168.367	40.8666	49.2778	34.3801	60.2848	85.3101	36.7064		25.52	52.2951	37.1992	49.0126	46.7881	39.136	114.885	159.227	149.957	221.15	249.151
	25.53	7.70984	14.7784	37.7127	53.4362	81.6832	110.149	217.259	308.299	399.38	304.887	331.206	497.231	554.724	489.902	178.177	42.5989	51.8109		25.53	43.8289	16.8862	31.0068	73.8642	121.286	191.989	267.45	270.722	313.947	361.105	138.312	41.7019	67.9229	46.6036	77.5357	70.1483	32.1159		25.53	50.4903	21.4086	49.2946	36.6468	44.2101	121.893	168.73	189.484	215.18	281.009
	25.54	10.4445	54.064	57.9815	27.7842	76.2331	121.84	210.191	300.287	378.726	292.562	293.876	513.22	512.844	423.303	178.995	49.0759	36.5741		25.54	51.9896	28.0981	62.0631	80.1357	113.404	202.224	247.19	291.329	322.778	329.586	112.648	47.6132	77.6124	56.2958	87.9834	61.1009	27.8329		25.54	48.6804	14.3865	49.1902	34.5853	52.7904	130.014	175.472	214.161	211.774	300.209
	25.55	10.6806	49.7376	37.262	33.1598	85.5985	118.673	210.762	280.342	353.959	267.15	253.988	515.445	498.764	398.04	172.779	41.4675	38.662		25.55	43.4749	45.7146	72.6533	69.6345	105.764	206.765	252.852	310.701	346.389	332.846	97.5986	65.7973	65.6487	59.8682	81.9819	66.8378	24.2932		25.55	46.7705	28.7077	48.1516	52.0592	69.8484	140.829	175.541	202.932	214.567	288.805
	25.56	10.116	31.4329	3.40494	48.48	99.7125	110.744	213.78	256.571	327.874	237.543	213.281	513.258	493.594	386.026	164.308	29.3445	46.3028		25.56	37.1587	51.8512	69.3503	58.9582	108.063	212.701	258.154	314.452	353.822	327.967	87.8742	69.131	62.1854	58.9437	78.1082	72.9354	28.1772		25.56	44.2323	42.0863	45.592	60.0314	71.6014	144.321	175.565	196.498	222.421	267.387
	25.57	3.00544	33.2037	6.46555	57.7055	100.745	126.502	221.417	250.18	292.272	199.187	188.186	496.773	464.353	358.005	141.291	34.5406	41.6998		25.57	34.388	39.4724	43.6393	47.999	126.396	220.891	262.876	293.011	335.162	309.959	86.7381	48.5125	72.4327	50.7665	77.6662	79.6145	44.0343		25.57	41.0334	53.9445	40.5796	52.6785	48.6696	136.003	175.514	197.798	238.438	229.818
	25.58	-5.28389	38.5892	16.1571	65.8338	99.4215	146.525	229.886	246.918	254.955	159.254	165.903	477.713	430.778	327.101	115.655	42.8549	34.8922		25.58	32.7711	30.076	36.3898	51.5786	132.082	219.045	276.981	292.568	322.877	298.252	85.482	37.5195	73.7563	44.7183	76.0601	72.4531	50.4522		25.58	38.3561	53.9526	43.0298	48.6983	42.4706	138.756	170.461	202.782	237.586	207.98
	25.59	24.97	33.5694	30.7965	58.6512	100.099	155.359	211.719	243.113	236.517	155.042	162.139	450.134	380.646	302.817	101.403	42.5845	31.571		25.59	32.44	24.0047	49.7211	71.3661	123.671	206.013	301.545	315.534	317.7	293.57	84.0924	37.2566	65.1316	41.0436	73.156	49.8623	46.3473		25.59	36.2603	40.7504	53.7994	48.4777	54.925	153.853	159.829	211.875	217.928	203.682
	25.6	56.2918	28.2054	44.8775	50.2478	100.877	162.971	191.919	239.119	219.363	152.582	158.495	421.598	330.215	278.201	88.5307	41.8307	29.2506		25.6	41.5059	21.4158	46.4124	78.5412	117.959	202.738	308.815	329.195	298.668	299.999	83.7018	39.8807	57.6315	42.2474	82.5873	44.7131	39.7655		25.6	35.6891	32.9986	53.3197	57.3375	61.4035	157.55	157.221	204.682	211.315	198.395
	25.61	34.9982	35.0925	27.7918	34.7877	100.488	153.876	177.05	229.754	203.129	128.16	115.811	379.35	307.983	226.46	97.5039	44.1765	53.9072		25.61	57.8655	21.5301	30.1879	75.9267	114.344	207.036	302.66	335.631	268.88	315.054	84.0869	44.7455	51.0045	47.2378	101.593	53.1021	31.2612		25.61	36.3012	29.4774	44.1171	73.2455	63.2434	152.397	160.839	184.85	214.828	192.341
	25.62	17.5724	40.3953	15.4145	25.0217	100.054	142.959	163.431	216.472	185.214	105.454	77.3157	339.669	284.373	179.67	102.598	45.1999	74.1951		25.62	68.5923	28.1566	43.6087	63.982	120.914	212.357	309.643	344.892	276.277	300.529	74.9898	42.8424	56.6494	46.2133	97.5179	57.3904	38.1492		25.62	37.8811	32.0837	52.3411	73.6568	55.3658	146.944	161.944	188.755	208.15	200.791
	25.63	29.0996	33.8382	38.2843	57.882	99.2877	118.401	159.167	173.867	154.711	95.5908	70.1706	319.216	250.447	169.936	78.6543	36.322	61.7788		25.63	76.3274	38.2417	72.7728	47.0825	132.893	218.222	323.603	355.653	303.421	270.294	60.8572	37.3449	68.8118	41.9945	81.185	59.5008	53.2114		25.63	39.9748	37.9442	69.82	65.8384	42.3277	141.333	161.715	205.265	196.06	216.943
	25.64	41.1373	32.1598	54.5177	78.7428	99.8179	97.4296	151.794	136.852	124.478	88.4494	61.7441	292.459	216.896	158.201	58.2502	28.8341	53.3767		25.64	51.5328	26.1297	60.1749	38.065	145.127	233.869	301.065	355.605	293.899	302.302	63.3319	37.1733	61.3653	60.2214	79.2615	59.7605	53.5223		25.64	45.3045	27.6839	53.7321	62.1968	47.8241	142.559	168.002	196.977	197.82	213.507
	25.65	55.1193	49.0592	45.4789	53.9071	105.287	90.1158	132.577	121.12	95.2746	91.6737	48.4379	241.696	184.78	138.839	51.3268	26.6396	60.2617		25.65	15.5026	6.35119	33.1529	31.7698	157.449	252.895	265.92	351.824	271.713	355.808	71.5427	38.841	47.1461	86.2011	82.315	59.3811	48.7382		25.65	51.7519	11.8557	26.0505	59.9977	59.7221	146.147	176.54	180.122	204.364	203.305
	25.66	58.0093	59.0636	38.1392	32.7318	99.4751	88.2726	115.007	107.888	71.8615	90.4481	40.6015	202.856	158.007	122.17	45.7939	28.8466	59.4811		25.66	22.3389	4.94324	37.2014	45.9385	146.931	234.273	271.021	327.598	261.897	380.054	70.1954	41.088	57.4724	66.9181	87.0997	63.7467	32.4273		25.66	56.6098	33.132	16.3266	49.8253	62.5805	150.987	178.578	192.64	217.431	231.115
	25.67	34.7852	52.8342	34.7993	20.1737	67.1019	99.3094	101.318	100.541	62.0797	78.7461	45.6428	192.09	143.815	111.84	43.5348	41.4164	40.6533		25.67	37.743	7.20719	47.4601	64.1973	131.848	208.126	284.167	299.286	254.554	398.451	66.9377	43.4506	72.7048	38.5882	92.2304	69.0607	13.8124		25.67	61.1502	61.8244	10.1919	38.0591	63.6321	156.078	179.316	211.029	231.802	266.523
	25.68	26.9573	50.6493	37.9962	14.9355	52.3209	99.6611	88.778	85.4994	54.7123	62.7244	52.9937	167.271	126.401	100.162	41.4242	48.1226	36.0763		25.68	53.9428	37.8359	41.655	55.6499	131.127	220.731	273.503	293.641	293.432	443.879	68.2597	50.2966	68.8781	51.4205	90.2261	58.8864	22.0055		25.68	73.0177	46.3384	27.3177	32.2751	76.1718	126.973	157.526	206.165	243.396	283.941
	25.69	43.3878	54.837	51.4924	21.2306	65.2581	83.1775	78.0495	58.3343	51.1486	39.8974	63.9837	120.312	103.911	86.358	39.5476	45.59	53.9528		25.69	69.9039	70.0929	34.6094	45.1684	131.318	235.932	261.057	290.202	336.355	490.691	69.8398	57.4928	63.4524	67.2751	87.5765	47.6739	32.3319		25.69	85.2962	27.5666	46.1631	27.3072	89.2353	95.5102	134.666	199.598	254.751	299.706
	25.7	51.2444	50.9319	51.9916	25.5021	71.2401	81.7208	64.3124	49.8406	51.6429	28.2953	70.3093	91.7266	92.1398	76.0429	38.6305	38.4535	61.2608		25.7	63.931	50.5418	33.9554	55.175	111.53	207.044	262.228	310.484	395.05	476.1	62.7131	63.1902	56.475	55.4385	80.9851	54.0064	36.4898		25.7	83.5086	35.4812	50.2006	45.452	71.5569	98.0789	169.095	208.965	265.509	303.676
	25.71	49.7525	38.2031	38.3201	27.5674	69.6387	96.6479	47.2949	61.7041	56.5614	28.9322	71.549	83.1752	92.0564	69.5316	38.7593	26.2974	57.0459		25.71	56.7612	34.3828	33.0704	63.78	94.0931	184.296	265.62	329.078	455.136	463.322	55.5532	68.8463	50.1688	44.4937	75.3024	60.6726	40.842		25.71	80.186	42.2748	52.5643	61.3558	54.9374	101.409	197.45	217.151	278.474	306.752
	25.72	48.4762	34.4946	29.2929	27.5448	61.4256	86.374	33.6737	50.0131	54.6904	33.336	62.5108	75.2596	86.588	63.7346	50.1466	19.7031	46.5562		25.72	39.2617	47.4976	30.1925	60.2884	96.942	214.529	288.173	333.095	527.227	466.183	48.1072	74.1457	49.6569	41.2452	77.4619	70.219	46.8709		25.72	63.6162	39.3947	40.483	57.9193	47.4555	111.312	173.382	215.141	310.494	302.102
	25.73	47.3636	37.6315	23.7902	25.9376	48.1948	56.9755	22.6299	20.4468	47.6669	40.5984	45.6728	67.8264	77.033	58.4796	70.0776	17.3294	31.3044		25.73	31.4901	57.7823	30.1179	55.3696	99.5173	232.339	305.06	352.129	577.136	466.833	44.3164	75.6712	46.8519	38.4818	80.5897	74.4889	50.9934		25.73	49.4298	36.0654	31.0049	51.1812	46.0618	119.102	150.911	216.505	333.429	294.89
	25.74	40.0866	32.5272	34.763	31.5223	52.6773	37.7483	18.3415	27.5752	53.4522	34.292	41.1827	59.5809	72.6231	43.4536	69.143	22.4961	32.4266		25.74	64.1392	56.307	41.6915	44.5207	100.955	198.534	298.396	433.558	534.874	458.295	55.714	61.5152	34.5178	37.734	87.7405	56.8339	47.195		25.74	45.1461	30.8703	32.3431	30.7247	69.9659	118.108	135.075	231.89	318.61	277.026
	25.75	29.6152	23.1523	54.2734	40.8336	66.3385	23.7919	17.5536	53.7183	65.8749	20.9544	43.0913	50.9143	70.8794	23.3644	57.3963	31.5701	42.0335		25.75	80.585	57.5219	51.2101	30.3139	103.476	180.658	292.341	495.901	493.272	442.497	66.1553	53.0249	32.1302	38.7767	85.5512	41.2177	42.497		25.75	34.5176	32.4498	37.3428	20.1841	87.1619	115.271	122.547	249.487	307.691	261.257
	25.76	17.7323	15.1101	53.9603	27.3851	75.9126	30.3095	18.8656	57.118	52.7728	22.5853	51.4603	51.6012	71.837	37.0031	49.5672	39.5666	30.7431		25.76	56.2043	65.5147	55.5503	7.64618	108.726	202.921	287.817	510.151	453.329	408.405	74.1864	58.8096	54.8039	44.3307	59.8277	30.739	35.5323		25.76	7.90245	51.0994	51.568	34.6282	87.4565	107.793	118.356	272.661	306.6	250.761
	25.77	5.376	7.51468	46.998	6.30213	84.1156	43.6948	20.8817	52.8889	31.1088	29.2371	61.9962	55.4257	73.7007	61.9553	43.0521	47.2016	12.443		25.77	38.4716	65.1277	58.4602	5.0449	105.694	213.284	297.632	518.541	424.474	371.665	75.8563	62.6298	70.7356	42.8818	47.0521	23.6678	35.1249		25.77	-1.13788	57.0065	53.0764	43.079	77.5729	95.4428	120.228	290.478	308.995	244.724
	25.78	12.8398	26.5445	54.4719	6.84371	68.7254	38.4442	21.8719	33.562	12.4412	35.4286	74.9503	49.4924	68.9759	59.3284	47.6563	40.2537	12.7318		25.78	31.8533	50.7297	58.9783	35.9933	88.817	203.753	331.419	517.133	414.156	330.498	66.8906	63.1651	75.395	29.7246	55.9243	22.2936	45.681		25.78	19.2055	41.6092	33.3234	41.5095	50.6717	74.9448	132.239	299.338	317.217	246.142
	25.79	24.108	50.6851	64.7169	11.5362	48.8065	29.6165	22.6651	11.3369	-5.6513	41.5317	88.3685	41.686	62.9865	51.4076	54.3949	30.5067	16.5887		25.79	33.3422	47.2212	62.1945	46.4958	79.9448	197.997	356.845	502.008	407.632	297.15	61.489	54.9781	68.5323	26.7226	65.3779	33.235	41.2258		25.79	29.8611	29.9393	31.0797	35.6575	35.6372	73.5328	135.893	311.803	308.148	227.093
	25.8	20.9956	46.3477	68.4039	8.63126	54.6591	27.8067	36.7704	32.1382	23.4691	47.3578	90.3057	38.9364	46.2191	39.5026	35.6114	16.2077	9.31923		25.8	44.1812	56.2717	68.5224	33.4173	80.3049	196.595	372.628	471.062	405.483	272.822	60.1979	36.7313	48.3805	35.4327	75.5019	58.38	19.4577		25.8	29.3435	22.5681	49.0295	24.8664	34.2887	94.133	129.91	328.428	279.136	184.44
	25.81	17.2201	40.035	71.5461	5.70124	62.3225	26.2733	50.9426	55.4258	55.5293	52.7425	91.3481	36.7504	29.423	27.8646	15.6018	2.26718	1.31143		25.81	43.511	54.6056	56.9266	34.0037	82.9941	212.713	386.649	450.351	374.038	245.085	52.0996	39.0911	38.2385	42.5136	70.6948	71.7276	17.8208		25.81	38.8965	24.4428	60.9199	19.161	36.5842	96.9622	137.831	303.81	251.917	154.112
	25.82	35.5826	43.8018	72.4356	31.0507	62.03	11.5259	16.751	38.0782	53.7988	36.6977	91.4411	43.6298	53.0841	45.3329	32.3786	24.3059	-1.04977		25.82	33.5958	44.3307	30.9326	45.5672	87.5541	242.906	399.253	437.861	319.059	214.611	38.533	58.0041	36.1376	48.2858	53.8935	75.5984	32.3552		25.82	56.5392	33.7445	67.9425	17.5411	41.807	85.5161	156.919	246.061	226.137	133.684
	25.83	52.1644	46.383	71.433	53.53	61.637	0.12088	-12.2702	23.6379	51.1437	24.2084	90.4611	50.0354	72.9173	59.162	46.0761	42.7582	-1.39014		25.83	37.008	43.623	33.8928	49.1526	77.8656	244.647	393.108	396.082	277.744	191.541	34.0325	60.8729	46.0477	45.968	44.6204	74.1577	31.5064		25.83	60.5442	41.3377	60.7974	25.1876	46.7461	86.8624	152.142	237.72	193.743	118.962
	25.84	54.2475	39.3103	55.0228	52.6393	60.4249	15.9302	0.80766	32.8705	40.9597	40.668	80.7448	52.5838	61.5804	43.3605	34.7	32.0079	15.0042		25.84	47.7657	48.1883	52.8112	48.3408	60.3239	230.707	376.628	338.161	243.959	172.55	34.529	54.8987	62.5779	39.1784	39.4965	69.7895	22.179		25.84	57.0326	47.9891	45.8436	37.9415	51.5288	95.2593	134.21	256.612	157.704	107.385
	25.85	56.3579	33.2386	43.9322	49.2173	54.3493	24.2295	13.0342	39.6403	35.1585	55.6778	68.6436	56.275	52.0976	32.049	31.5426	24.9627	31.6719		25.85	33.6912	41.6325	75.3578	41.9449	60.3465	229.345	366.484	315.765	216.156	130.222	41.4804	54.3791	63.006	45.5846	43.9755	67.202	25.243		25.85	55.0744	50.1931	42.9898	49.3165	54.1708	98.08	157.334	234.545	160.188	93.2829
	25.86	58.5775	31.1825	54.1827	35.6404	28.7607	2.39773	21.8454	36.5295	46.9411	64.8708	46.974	64.5511	50.0534	38.7527	61.3579	32.7824	49.4371		25.86	10.6552	31.0634	99.2137	33.5337	66.7079	232.522	358.625	306.19	190.512	79.4712	50.7613	55.8279	57.623	56.7527	51.92	65.2574	32.7787		25.86	53.6768	50.7921	44.5025	60.1942	56.0402	98.8882	195.273	197.697	176.573	78.269
	25.87	57.8816	31.0698	58.6441	27.2183	14.229	-9.79832	32.5171	30.3299	49.3916	67.0084	35.8226	67.3542	49.7703	43.2593	77.9844	41.2699	57.2797		25.87	21.2321	41.9059	79.873	35.0897	52.1065	227.101	325.723	267.779	164.076	92.6275	30.0422	53.5468	40.2404	54.9368	50.7489	55.8111	29.0127		25.87	56.1513	56.2398	38.8278	53.566	54.1811	98.2589	180.878	176.632	151.789	81.0943
	25.88	50.0369	35.7229	48.9081	31.4379	26.8119	1.63523	47.7513	16.5559	28.9575	51.8438	50.4652	56.7363	53.8059	42.3771	62.2678	51.395	40.7886		25.88	38.941	57.2914	51.3667	38.7605	33.0573	219.856	287.506	223.249	137.473	119.343	2.95774	50.4742	20.3117	50.366	47.6438	44.7731	22.8485		25.88	59.4475	62.7166	31.628	43.2234	51.531	97.3245	155.379	158.917	118.269	87.7048
	25.89	46.3497	39.465	40.9239	40.5877	30.883	11.0784	55.1888	16.1769	24.8891	43.0659	58.7187	51.5846	60.1762	44.8078	55.5996	54.9669	30.7169		25.89	33.3028	37.288	49.8162	38.7416	36.0389	208.329	259.048	197.125	110.195	115.373	22.9197	37.019	30.7799	47.881	50.6459	44.8236	21.4991		25.89	66.9398	64.7906	44.3906	39.1918	53.6329	102.068	163.218	140.095	95.6751	86.7649
	25.9	49.4518	41.7197	35.8004	57.7885	21.0548	17.2709	49.8948	37.6712	47.5451	44.7173	56.5389	55.3588	70.359	52.6481	63.7071	47.8373	31.1278		25.9	25.5424	14.1775	50.7762	38.3659	41.0267	196.396	231.426	172.649	83.0376	108.607	47.2235	22.7116	44.0559	45.6952	54.2353	45.8635	20.6504		25.9	74.6483	66.4586	58.9123	35.7728	56.1233	107.349	174.007	121.265	74.3196	85.0318
	25.91	53.1055	44.6225	45.9706	68.3343	28.6644	24.4762	47.7363	55.8634	51.7782	39.4366	49.8895	57.3494	72.691	64.966	68.8326	38.256	33.2505		25.91	26.0622	24.5163	53.5697	35.2674	38.8329	182.628	190.752	137.021	90.5246	111.681	67.2007	29.5128	55.0179	63.5841	61.7359	39.4592	30.0684		25.91	49.5292	68.5548	55.7655	37.4521	48.6979	114.755	157.916	120.387	95.6105	65.6839
	25.92	57.3813	48.2563	73.3911	71.3737	55.9428	32.8239	49.1144	70.3307	35.2316	26.337	38.1987	57.3283	66.1676	82.3344	70.5946	25.9093	37.304		25.92	26.943	33.6701	55.237	33.8072	38.1631	168.483	152.397	104.663	98.3168	114.085	85.108	36.7175	65.3352	78.9871	67.9463	35.5459	37.8985		25.92	28.8173	69.208	52.2528	36.4947	42.9113	121.776	142.77	117.579	112.961	48.5099
	25.93	54.1677	53.4406	63.514	58.9489	63.851	25.9718	41.0551	65.574	36.3695	27.9967	42.3922	59.0704	57.6275	73.9775	62.8715	28.2605	45.678		25.93	31.2463	31.5861	46.2247	47.8858	51.948	150.773	136.035	103.326	109.004	110.126	83.3824	47.7503	69.5396	70.8126	61.9192	55.2573	30.67		25.93	49.9065	56.1728	45.2703	10.5286	52.6677	125.141	136.601	96.4737	92.945	51.9563
	25.94	45.0714	59.8427	24.3407	34.3778	56.5445	7.18092	25.5834	45.7176	51.3981	41.2495	59.0623	62.1975	47.5032	45.4146	47.6979	42.1565	57.4457		25.94	35.8066	30.5569	41.5044	55.8315	63.2842	132.401	121.303	101.275	116.453	105.859	77.3653	52.1301	72.2301	65.0623	55.2789	71.8192	25.8327		25.94	67.5319	44.408	39.8782	-7.38131	59.4267	126.644	123.841	80.1714	77.6344	55.67
	25.95	47.9718	67.3668	30.7746	18.8426	46.0251	0.50847	19.5498	45.1297	58.2375	49.9297	62.3419	58.7105	58.8307	50.789	56.6839	33.5391	59.548		25.95	41.4954	34.1584	55.6269	36.8526	63.87	111.123	113.728	96.096	109.689	100.238	52.5071	27.3022	68.2742	69.9545	45.9473	74.5539	31.4937		25.95	69.9501	38.2199	41.4685	10.0776	53.0266	119.976	82.143	84.9549	82.9843	60.5574
	25.96	57.3258	75.4944	61.7422	8.16827	33.7774	0.35512	18.5934	54.9072	60.6717	56.1502	58.4183	51.6656	81.698	74.4197	78.6664	12.8108	56.451		25.96	42.5112	34.3011	61.7894	27.5723	63.6193	98.5731	107.069	90.3425	100.564	95.4708	36.3975	17.1478	66.0176	69.7887	44.2841	68.9286	38.1876		25.96	67.2088	32.463	40.8961	28.5183	50.6717	116.865	56.2262	89.016	85.6794	65.8447
	25.97	55.2318	76.7166	64.8645	9.14534	44.4658	16.3313	23.4682	53.7876	66.909	55.2286	55.0721	48.7841	83.7346	74.4626	88.455	35.7099	54.1979		25.97	31.2483	25.3557	47.0361	43.7766	61.1703	108.957	102.82	83.0806	85.2388	92.949	43.2761	45.5502	68.2262	56.3323	62.7709	41.336	47.5955		25.97	50.9103	27.8387	34.6408	49.5389	58.9464	123.1	71.777	91.1783	81.3984	72.1829
	25.98	49.1228	75.5172	58.2216	14.2085	63.1977	37.964	30.3879	48.8465	74.48	51.8026	51.9282	47.3626	78.4658	66.2333	93.9675	73.9089	52.2407		25.98	32.343	20.8554	43.7696	45.6434	53.9584	112.757	100.092	81.2172	82.6771	92.0448	50.1815	59.1697	62.4285	53.3859	72.6557	27.7806	51.44		25.98	43.1127	29.4334	38.7368	64.0621	67.9411	114.913	76.3507	87.3521	78.6637	71.5174
	25.99	63.1349	47.9442	50.2112	33.9227	56.2777	30.5998	41.3055	39.2139	58.9609	59.4554	57.7386	49.4783	83.1814	64.3532	75.9545	65.2164	44.6616		25.99	54.862	24.0617	60.4181	22.6525	38.4892	105.14	100.001	88.7139	102.244	93.9452	57.1337	47.1594	42.7504	68.6604	67.627	38.5618	45.6387		25.99	50.0539	41.8101	60.7794	67.3208	78.184	81.7249	61.893	73.1432	78.61	58.7095
	26	81.2536	14.9886	41.9216	56.6271	44.1223	17.3173	53.039	28.624	38.7291	69.3691	65.3765	52.3158	89.9345	63.7689	53.1403	46.9536	35.9352		26	59.151	28.2548	63.4431	13.9533	34.6992	96.6979	97.0247	87.4784	108.701	94.7879	62.5214	28.8124	31.4487	68.0763	61.1192	42.1777	33.3889		26	57.282	45.576	75.7576	58.721	80.175	59.9743	60.4836	63.9038	76.0095	55.8269
	26.01	67.5835	24.0108	56.0157	43.4532	52.6376	4.34087	41.4179	30.9913	65.7977	82.3604	64.2039	69.4576	73.5251	58.351	53.7238	50.9416	34.1613		26.01	41.687	33.6251	50.2119	22.3076	44.8456	87.2715	90.6039	75.8228	99.5138	94.3681	66.0423	2.90375	30.1422	48.569	52.8462	37.2433	13.444		26.01	64.8525	39.067	82.3061	35.9706	72.3191	51.8719	74.6441	60.5939	70.3698	64.7876
	26.02	51.2953	36.6711	71.7476	27.5089	62.6136	-8.16878	28.2362	34.618	96.4839	95.1778	62.2557	87.4166	55.289	52.5634	56.3128	56.7472	33.0472		26.02	37.8543	33.8747	42.2675	25.8651	55.9323	86.0126	90.7339	76.3747	91.6228	92.1176	66.8687	7.7469	44.0777	37.792	47.979	43.06	10.8978		26.02	63.7811	44.0204	82.962	25.8742	76.8359	45.6577	84.7569	62.6067	73.6795	59.798
	26.03	46.2225	51.1258	60.7167	41.1491	43.1248	19.7468	56.569	51.3093	84.9932	67.7106	58.8284	67.2295	52.6655	51.1036	57.849	53.3339	37.4968		26.03	45.3528	29.8678	38.7179	25.4352	67.8005	91.5428	96.309	87.0735	84.8092	88.3454	65.4556	38.1517	70.6827	34.2722	45.9428	57.8135	22.8141		26.03	55.5262	58.5019	78.72	26.2961	91.6371	41.0126	91.5049	69.0435	84.4281	43.2125
	26.04	43.0022	64.9339	52.3015	53.4328	27.7092	45.3755	80.5611	65.4133	74.1838	44.3463	56.9522	48.7789	52.1586	50.1121	59.1074	49.3106	42.0386		26.04	42.7659	28.7284	39.6491	34.7647	64.6885	88.1707	96.6874	87.9765	84.3791	84.0344	66.5558	49.1565	65.419	32.0961	41.8062	61.6029	30.9017		26.04	48.7181	50.8591	58.7505	40.3407	82.2738	40.1127	79.2615	68.9861	78.8833	45.3431
	26.05	56.2837	73.1347	67.1907	53.6307	48.5825	50.6327	65.8828	56.4677	69.4446	57.5346	68.8936	45.7981	70.5097	53.2926	57.8918	39.8524	47.4026		26.05	34.4124	29.2286	43.1425	49.6744	53.0112	79.7085	94.0946	83.2783	87.5992	79.4155	69.0931	49.0685	41.9333	30.6881	36.4686	59.1234	36.8001		26.05	42.7372	30.5663	29.7885	62.1746	59.0937	41.3542	56.159	65.2155	64.0222	58.1756
	26.06	68.1056	78.6379	74.7681	54.2262	70.3512	54.8565	56.1708	46.9973	62.8148	65.8209	78.631	42.408	83.9019	53.2088	56.1231	31.5942	50.3834		26.06	30.9246	27.6933	33.0825	33.2582	60.9254	74.5964	93.9905	76.67	78.0616	84.347	50.2772	38.9423	36.1137	36.5008	52.0129	59.0663	49.4209		26.06	56.3107	29.0915	34.3742	56.4952	49.1708	31.4088	48.4436	69.8851	56.5303	45.5906
	26.07	73.748	72.7197	51.3882	56.5054	95.9106	54.7059	67.4862	35.3056	48.1805	53.3522	79.0374	37.285	76.2992	39.3043	52.0117	28.417	43.2739		26.07	29.2702	25.3913	17.9167	5.04066	76.2204	70.7465	94.824	69.3419	63.7179	92.8763	23.4169	25.0342	36.9493	45.0337	75.424	59.9219	64.5741		26.07	77.2509	34.706	51.5982	40.4506	44.2421	17.249	46.5248	77.7341	51.8146	23.4303
	26.08	73.6404	68.0827	43.6634	61.6732	103.046	60.466	71.406	29.2483	38.9843	44.2201	77.0086	34.625	71.2896	32.4263	49.0448	31.6908	35.4331		26.08	32.5016	27.8784	23.0512	21.126	69.3061	65.5943	90.5981	70.7777	50.7282	73.1412	41.7305	32.1831	37.3534	45.1381	78.138	45.3761	54.4074		26.08	69.0918	42.7561	45.6811	37.0492	48.783	30.8656	46.4636	75.1187	52.2137	26.5238
	26.09	58.8349	66.7204	75.9567	74.2244	63.0864	81.3351	56.4208	37.594	43.6888	43.6169	68.755	38.2614	72.909	43.509	49.0037	51.4543	25.7225		26.09	36.831	31.4418	32.7482	47.168	57.4002	60.1493	85.2353	74.1828	38.0427	47.0539	70.1966	44.0643	37.6607	43.3483	76.2004	27.3688	38.5504		26.09	54.393	51.3535	34.5634	36.4893	55.4521	50.7248	46.8199	70.1514	53.7623	35.2929
	26.1	57.9273	69.4617	97.9424	75.8594	36.3941	79.4094	45.3831	42.7376	50.1928	38.5501	60.7856	44.7736	73.1529	47.297	43.07	58.6291	21.4703		26.1	31.1867	31.2962	42.1939	46.6995	47.125	68.203	71.8195	64.5268	49.4978	45.3581	59.308	46.8114	37.5333	52.1761	62.9203	25.8754	52.0469		26.1	47.9876	45.4076	39.5526	31.6399	36.0321	51.2073	48.9611	58.1386	46.3847	33.022
	26.11	80.5487	79.1501	102.477	59.014	32.1628	38.8935	41.0281	42.4603	59.7436	25.9262	53.2974	56.1544	71.0686	38.7357	27.1603	44.4919	26.4592		26.11	24.5155	30.7686	51.6138	43.5012	37.0176	77.6467	57.5744	53.5258	63.4386	46.1737	44.367	48.6178	37.3612	62.0974	48.4721	26.0824	68.5661		26.11	42.4361	37.9641	46.2004	26.3489	13.9256	49.6944	51.2861	45.4002	38.088	29.6144
	26.12	86.0871	89.6869	107.842	61.5997	27.0079	24.7858	40.3825	42.9705	67.1803	26.7018	49.1426	60.9729	69.7684	32.0059	35.6875	35.3495	27.2449		26.12	42.9218	38.7572	31.0286	36.6194	57.0035	66.3489	66.7931	44.662	73.6726	67.7481	51.5638	56.1594	35.6384	45.567	57.9881	39.4762	53.0578		26.12	61.9231	50.6354	41.8342	46.1597	31.9367	34.424	61.252	51.7972	17.9826	27.8146
	26.13	71.691	101.214	114.173	86.8605	20.7752	41.4951	44.0655	44.3998	72.1502	43.1138	48.8775	58.1337	69.3835	27.4137	72.7313	32.0357	23.1261		26.13	57.6932	44.8393	12.626	30.6415	75.1843	57.0762	75.0647	36.2351	81.1571	86.3564	59.0875	61.6921	35.6064	31.3138	66.0844	52.1666	40.5868		26.13	80.8574	62.444	37.5213	64.295	50.6159	19.1999	69.573	56.4252	0.34118	25.0261
	26.14	72.2367	99.0029	109.562	88.9996	29.4971	40.0392	48.5416	42.6406	62.4104	46.4621	47.7989	56.1055	64.5266	23.476	76.4552	36.6646	18.5696		26.14	33.431	30.606	18.1689	34.2853	73.3799	69.7812	72.5923	32.3244	59.8857	73.1025	69.2922	45.9286	53.3874	41.8808	58.4534	57.0213	61.11		26.14	93.1349	64.5095	34.1429	63.9781	74.9521	4.92994	60.3557	41.8237	8.98278	11.7972
	26.15	84.9279	85.6255	96.0563	72.3445	50.3751	23.8182	53.6628	38.2897	40.7137	39.1915	46.0591	54.7366	56.0349	20.0704	53.0951	47.7497	13.6573		26.15	16.2471	19.2412	22.3239	38.1187	68.6788	78.2175	68.9057	32.4357	43.4907	60.1465	78.5481	33.7632	67.9589	50.5107	52.6311	60.0415	78.9477		26.15	96.4158	64.3788	33.0726	60.1153	94.2492	-1.98794	51.4963	32.2188	17.9427	1.65755
	26.16	81.4268	76.7416	81.7686	61.6344	48.8853	11.1305	57.5688	29.896	42.28	30.7834	50.0029	60.1956	48.2445	19.9037	36.764	47.0687	28.4351		26.16	31.9612	21.2101	20.0285	42.8336	50.5143	66.8127	59.5763	51.24	49.7606	48.575	83.3949	38.3218	67.6128	50.1386	55.2148	54.5354	84.3038		26.16	57.882	54.0412	42.7301	39.7719	90.1261	25.2648	44.3008	45.8368	28.3828	5.87643
	26.17	68.8867	70.3659	67.0447	54.2428	34.9096	0.41517	60.7963	19.2454	56.8319	21.7403	57.1195	69.466	40.8458	21.5448	24.3563	39.8198	54.2043		26.17	43.1743	20.8233	25.493	44.4713	38.4025	58.9227	56.0975	62.9111	47.0453	44.9219	84.1781	41.5637	63.1693	46.1594	59.4881	52.1897	93.2312		26.17	33.8754	42.5354	52.5082	29.596	77.6994	45.9998	37.5603	51.2859	33.514	12.6953
	26.18	75.6431	67.7987	60.1086	45.7368	33.6157	7.96522	40.9223	23.2841	43.2127	26.9376	63.9793	60.3916	36.3089	29.8233	22.2815	32.1779	46.4248		26.18	42.0429	13.9766	52.239	37.6694	42.8905	60.6719	68.6646	55.0192	19.6876	62.9857	73.8168	41.1947	47.4888	32.2884	68.3945	58.5118	111.953		26.18	49.7102	27.8267	62.6168	47.3047	42.4997	48.8597	32.0676	34.3316	24.0859	26.6447
	26.19	89.4678	66.6264	56.0254	36.8227	36.9672	22.2061	12.5863	32.7035	19.2741	37.3514	70.7451	44.5975	32.8201	40.5331	23.9918	24.392	26.3564		26.19	45.6778	16.169	61.0555	31.2508	44.7163	56.1643	69.94	45.021	9.59816	74.1478	66.8114	46.1613	35.2748	22.6142	70.7238	65.075	133.66		26.19	58.8046	29.563	61.9551	54.3809	26.1403	46.567	25.338	22.4806	24.9012	31.6213
	26.2	83.9818	78.466	67.8119	28.3056	28.4107	32.0111	20.0488	37.5791	16.5942	30.1072	61.7795	46.3391	44.1952	33.1424	30.194	30.1386	38.519		26.2	57.885	34.618	37.6264	25.5215	41.7538	40.4044	50.9073	31.2343	30.5647	72.8978	65.8415	60.7245	29.2955	20.4884	61.2243	72.0719	160.734		26.2	55.7771	60.8749	41.9239	42.3353	43.6639	35.0074	16.3837	19.8074	44.1387	20.4608
	26.21	74.3152	93.1225	83.0343	19.8745	17.2762	40.8559	35.2611	41.4712	18.5165	19.0403	49.4083	51.877	58.788	21.8334	37.3686	38.8145	57.6592		26.21	55.9607	41.6611	32.2525	25.0447	42.0061	33.4917	39.6158	23.5494	38.2016	69.0862	56.1852	70.4995	32.3928	20.5701	51.3617	78.6958	170.876		26.21	62.1231	73.4479	34.4526	38.3107	48.7104	23.719	19.1671	17.5888	48.0705	18.2995
	26.22	38.6645	75.6271	76.6731	32.9026	15.7937	39.2785	35.2252	48.7006	36.7134	19.1631	44.5002	56.0333	45.7497	26.0157	21.6275	30.5112	40.201		26.22	36.5877	34.6215	49.1724	31.0533	46.2276	37.5025	37.8829	23.3983	29.3798	62.1119	35.8036	74.3626	46.6967	23.3778	41.0505	84.8589	160.11		26.22	80.0427	62.8832	42.4894	44.1902	38.3511	12.7657	36.4436	15.9312	33.1038	27.25
	26.23	0.6632	55.0422	68.2497	47.9548	15.3023	36.637	33.6917	56.1987	56.4325	20.3671	40.343	60.0231	30.0898	31.678	3.76192	20.6098	19.2822		26.23	33.3518	27.5278	54.4952	38.3601	52.6434	38.5958	36.0716	39.2054	35.7052	60.2453	32.4186	64.9811	49.417	33.7804	35.5695	77.9204	175.592		26.23	98.3406	53.367	46.0288	38.8081	41.3049	15.7259	43.8929	14.5691	33.8075	24.796
	26.24	38.5027	37.0919	66.5726	45.0533	41.4315	7.79831	19.3997	41.0142	56.9102	23.2749	50.1043	49.6123	30.9961	32.3562	21.0044	26.4127	25.4618		26.24	43.9943	20.3878	49.8439	46.7835	60.9468	37.1801	34.1932	68.7375	55.0132	62.7715	43.6517	44.2089	42.1747	50.7149	34.2426	59.714	213.648		26.24	116.963	44.7525	45.7	23.7406	55.7086	30.6524	42.8901	13.4611	47.9885	12.5334
	26.25	72.2972	23.2563	64.7554	43.5463	62.4642	-15.8986	8.77487	28.8221	58.0416	24.2927	56.8392	40.8954	33.9046	34.7125	37.0838	32.2347	30.7669		26.25	45.5059	19.2849	50.8982	49.0876	56.6192	43.6448	35.766	58.2868	57.4556	58.6365	56.7471	42.1006	47.8235	49.9837	44.1679	57.3894	274.666		26.25	116.737	55.5083	61.2963	15.0545	67.9417	35.5883	47.0084	12.014	43.5795	5.68668
	26.26	66.3849	49.8079	61.562	55.7278	33.4724	10.8724	34.1431	46.0018	65.5889	6.75735	33.8693	48.807	56.4661	53.6582	41.7454	38.2441	27.4858		26.26	41.6029	21.7618	55.3356	47.7632	44.8018	54.7821	39.3853	24.128	49.8974	50.5515	70.9467	51.0594	61.1163	38.7774	60.7652	64.4821	349.299		26.26	105.333	77.7498	86.3359	10.1523	78.8876	34.6	54.1631	10.366	28.1473	2.05116
	26.27	59.6368	68.6327	58.2726	63.289	9.19229	32.0845	50.8467	58.6572	72.1542	-1.82619	17.0656	50.8092	68.9731	66.1244	46.298	41.0278	28.1346		26.27	56.0752	22.3856	57.5512	37.415	40.115	60.4061	39.9013	24.4712	40.251	41.0595	66.9873	60.4575	51.0152	37.403	60.3439	70.7583	422.072		26.27	95.6099	73.7125	80.2453	31.8016	69.908	35.5257	46.969	14.7203	14.4508	15.1662
	26.28	49.1466	52.8687	54.5538	50.1673	6.00439	28.4116	28.7629	51.0599	74.3244	29.6635	27.8653	26.3577	36.4712	49.5852	50.3616	29.3716	46.3758		26.28	77.7681	22.2814	58.8939	23.5209	38.2302	63.8636	39.1979	38.3723	29.7841	31.0148	55.8921	70.0281	31.7213	39.892	53.2353	76.7136	494.113		26.28	86.5481	59.3488	61.9221	63.8842	53.0987	37.2035	34.1365	21.4331	1.43628	34.8634
	26.29	41.5757	41.846	52.291	41.9941	6.68439	31.2648	19.5693	46.6988	68.5638	51.9993	38.4271	14.0271	20.9794	34.8841	50.8843	24.5213	56.2621		26.29	63.9104	17.6114	52.9286	15.2475	51.156	59.724	54.6732	44.4376	33.8993	39.2319	59.6128	63.377	41.0265	37.7099	75.5696	83.8756	556.689		26.29	74.7421	67.8963	61.8763	46.2635	57.1708	32.2657	26.5434	13.0989	16.5343	28.3464
	26.3	41.7889	43.4668	53.9111	47.0161	17.6783	51.5193	44.7477	50.9674	41.6563	49.9268	48.3546	34.0168	50.8449	25.0842	41.9652	37.8187	43.8706		26.3	41.6071	11.8569	45.2273	8.30945	67.6003	53.7797	73.9921	48.6415	41.4786	51.7876	66.8533	52.8721	57.1257	34.4181	104.898	91.3244	617.017		26.3	62.2842	81.8867	66.1725	16.8037	66.2034	25.7561	20.1949	1.18985	38.3108	15.4944
	26.31	43.9457	37.7698	58.7272	48.2723	28.5067	53.5422	57.3388	47.993	21.6601	45.9987	51.4529	46.1275	68.07	20.6694	38.0153	41.084	32.1684		26.31	39.5832	31.2028	39.2147	15.5254	49.8009	44.6174	60.3418	29.4656	53.2456	59.5658	55.9898	51.8926	59.6495	35.6526	87.247	88.6092	802.81		26.31	59.2772	65.5183	50.8503	29.0819	47.3227	23.8591	27.3067	9.49915	21.1206	2.83289
	26.32	49.5148	19.2245	69.1549	42.9167	39.0446	23.5552	47.8303	32.3015	13.7985	38.8133	42.5612	44.4051	63.102	25.7093	42.7903	26.7359	21.6763		26.32	39.858	53.3941	33.3933	24.3458	28.1197	35.0903	42.954	7.6392	65.4871	66.8025	43.0737	51.9928	60.6344	37.4001	64.2697	84.7417	1002.83		26.32	57.3415	45.7086	33.3042	46.0917	25.2776	22.485	35.9444	20.1005	-0.48692	-9.80686
	26.33	57.5778	23.3809	71.4729	40.1793	41.7836	11.3095	44.8895	19.438	22.041	32.3558	39.0378	44.4696	57.9779	29.4636	42.7011	20.0262	17.9527		26.33	47.4577	40.3935	39.9869	13.1129	52.202	39.2288	42.7107	34.7848	50.687	52.1491	32.6842	57.7916	38.673	42.595	74.001	72.2314	947.813		26.33	75.5948	63.1064	63.4783	46.6581	35.8425	44.6337	31.1521	21.4032	12.8592	4.31708
	26.34	68.6522	54.947	63.9993	40.6031	35.0636	20.4846	49.8788	9.9891	49.7276	26.7774	41.9751	46.6916	52.6659	31.6655	36.7393	22.5394	22.4015		26.34	53.6639	27.3122	45.4801	4.23514	73.9989	43.2552	42.1623	60.7384	37.5027	39.0817	24.9306	62.1192	20.2828	48.0055	84.6792	61.9221	878.008		26.34	92.9917	78.6948	90.0268	48.0326	45.1628	62.8903	25.4039	22.3347	25.8457	17.8417
	26.35	69.018	70.6428	56.0966	33.3987	30.0873	25.8667	39.9133	13.8601	42.9918	30.0013	44.9148	45.9664	49.461	33.8187	40.1061	22.9129	22.4433		26.35	42.4845	18.1676	36.325	25.8037	62.6018	44.068	35.6507	65.895	47.0511	47.6802	47.7702	48.3764	47.0251	55.4672	101.939	78.6652	669.852		26.35	97.5271	67.8637	67.3679	61.181	35.3378	32.1674	10.2907	20.1999	29.7566	20.6134
	26.36	60.3771	72.9904	47.8332	19.7784	26.5778	28.0586	17.3698	28.8995	7.30396	40.6289	47.8748	42.7626	48.0286	35.931	51.3191	21.4868	18.7786		26.36	34.9169	10.2174	31.4433	44.9914	51.9668	45.8806	30.3465	66.7828	52.1394	56.3279	66.4298	38.5374	69.2907	61.8007	111.724	91.3362	494.646		26.36	98.5057	60.3669	47.5175	64.8695	28.2855	6.69148	-1.54928	17.8254	33.7391	23.0355
	26.37	49.7047	61.8261	53.7747	25.9143	26.8298	24.5179	19.3444	35.1107	-0.23736	49.7611	38.8015	32.1339	43.6322	35.516	47.7871	22.9572	31.2949		26.37	45.1598	8.15642	47.6352	52.4391	45.6473	52.6236	30.9959	46.6205	35.2327	65.2182	64.477	47.4668	69.4807	62.5709	84.6466	83.9263	481.922		26.37	81.9453	69.3122	41.5161	21.9098	34.906	7.08859	2.75181	14.2691	38.295	23.7345
	26.38	37.8562	42.8383	67.9416	43.4895	29.2599	17.6579	35.5157	36.2106	8.51912	58.0273	22.7605	17.2061	37.5197	33.6377	35.7174	26.105	53.1804		26.38	49.1707	10.4591	60.0946	57.9087	42.6431	52.1452	36.308	34.7687	28.3091	73.0592	57.5358	48.3033	67.6594	59.1908	71.8409	79.2728	476.345		26.38	69.2088	72.4161	38.5354	-2.24124	46.293	8.88661	5.6775	16.4837	44.988	25.6897
	26.39	34.4032	35.5345	65.2373	35.8549	25.8941	20.8499	27.1671	39.528	16.1222	62.7222	24.4418	25.8305	35.8277	32.8833	34.4538	27.1672	54.4812		26.39	35.3272	25.2629	61.8606	57.7112	49.137	30.9788	54.9788	46.7258	49.9858	77.8941	36.3037	25.9545	60.0759	43.9211	99.9219	82.5161	491.245		26.39	67.4279	58.785	44.2083	27.4928	71.3352	14.6982	4.66299	35.2315	57.8032	31.2442
	26.4	34.1597	32.6971	56.0834	18.5799	20.3126	27.8846	9.37289	43.6932	23.2845	66.0515	32.898	43.4584	35.8257	32.5585	37.3212	27.4323	47.9126		26.4	26.8066	32.4391	60.2023	55.496	44.9352	24.8005	57.3943	56.7268	62.7546	73.1163	29.4522	19.3624	54.2405	35.3734	117.881	81.2802	463.325		26.4	70.9287	55.0033	49.7471	46.2939	79.027	11.6724	8.74218	47.9729	61.2193	32.2041
	26.41	48.7835	48.5833	46.6463	7.4322	12.1751	20.7325	31.8385	43.8295	41.4353	62.0934	33.3188	43.9469	43.912	46.4299	36.3201	31.1381	38.5255		26.41	28.22	25.3794	52.1407	49.5154	20.772	46.6092	29.48	63.1319	58.8983	50.3984	49.4394	42.1775	51.6679	39.3705	116.951	71.6846	355.493		26.41	84.2871	69.6034	55.0359	44.6905	54.3375	-7.84674	22.328	49.5044	47.0934	24.5885
	26.42	66.8138	68.7597	37.1444	-2.2948	3.45172	10.3296	63.5503	43.0426	62.1038	56.4653	31.8984	40.5082	53.8517	63.5542	34.4325	35.6322	28.4926		26.42	29.0447	31.1881	51.3745	45.771	13.2797	55.3176	19.8204	58.8317	54.4908	46.0049	55.8872	54.6455	51.9609	41.7639	116.953	67.3665	261.386		26.42	83.4409	81.4621	52.1386	46.2721	42.3271	-7.46253	29.2409	49.7747	40.476	22.432
	26.43	69.0521	64.82	58.4333	34.4762	17.6123	13.8474	46.5493	36.0994	48.5414	41.9075	36.1362	45.5891	61.7766	46.4698	38.6356	47.8446	32.9312		26.43	29.1171	53.2628	59.9303	44.8841	27.0897	47.2864	33.4866	40.8523	49.3785	65.0264	45.0344	53.892	55.9152	42.108	118.145	69.7921	184.819		26.43	64.4438	89.8184	38.7808	51.9237	46.518	18.3542	27.627	48.4333	43.4527	27.2509
	26.44	69.6082	58.3113	83.0024	76.2009	34.2108	18.8481	24.3584	28.5003	31.3321	26.3984	40.9768	51.5776	69.487	25.7409	43.4875	60.8792	38.9117		26.44	29.4463	50.8514	55.1951	43.5737	40.5151	39.9061	47.0331	37.4648	49.9705	80.2504	46.5929	49.4656	50.837	38.2484	117.941	67.0114	142.207		26.44	64.2751	83.07	40.1993	55.2121	50.8576	32.6594	18.337	43.8533	41.8808	31.938
	26.45	49.544	67.4213	78.6638	85.7306	39.7962	14.0896	27.9091	41.2766	38.2617	26.2517	46.152	38.5967	48.5301	37.9089	33.7775	38.9776	29.2556		26.45	30.0039	26.6525	38.6337	41.8861	53.5984	33.1048	60.473	47.061	55.6381	92.0955	59.1949	41.7711	37.722	30.6482	116.495	59.5979	129.808		26.45	80.8594	62.882	54.7654	56.3976	55.3294	36.7215	2.21713	36.3922	36.2613	36.5078
	26.46	31.1691	75.3799	73.1525	93.2216	44.3933	9.75881	31.3464	53.0789	42.5501	26.2591	49.8067	26.7305	29.4644	47.8258	25.0816	19.8603	21.1518		26.46	23.3205	24.5728	41.9011	39.0555	56.48	42.5654	63.3265	55.6042	59.2286	78.4994	61.2056	43.0525	42.1635	27.2016	114.179	48.4923	111.372		26.46	86.146	48.6082	63.4822	50.9573	54.0672	24.0714	14.8793	41.8899	50.7732	36.038
	26.47	32.6049	69.7309	56.8006	80.6518	38.9561	10.7501	31.8129	52.8869	16.4699	26.856	36.8583	28.2964	32.9524	30.9783	28.4271	33.4575	31.0292		26.47	12.1855	36.0905	57.3576	35.5222	53.0906	62.0226	59.6722	63.5	61.5423	49.2639	56.7054	49.8515	57.3974	26.3083	111.329	35.1171	89.2252		26.47	84.4878	37.97	68.6035	41.4438	49.2801	1.14795	45.2346	55.3541	77.6604	32.4701
	26.48	38.4032	65.0663	46.7049	70.4327	35.3633	14.5063	31.3897	54.8583	2.76638	28.3256	25.9466	29.5096	39.8614	20.7575	31.4041	45.286	39.7284		26.48	24.4346	37.7485	61.5218	36.4136	44.0052	60.7311	54.9394	64.3718	73.4585	37.7041	64.0496	63.5725	64.7213	21.9073	107.747	29.7949	82.0193		26.48	77.2259	52.4219	68.7087	44.4604	50.9132	9.8405	41.087	41.0894	73.2488	24.6174
	26.49	64.8909	65.0702	66.279	71.3629	40.517	31.3754	26.747	67.0896	47.7591	33.9345	24.694	29.0505	62.9937	41.964	32.6341	48.7265	42.8404		26.49	46.2606	35.3684	61.0611	39.1173	32.587	50.9419	49.7647	62.367	89.3075	33.3837	76.2448	80.1286	68.8054	16.0697	103.867	27.7709	80.9327		26.49	67.669	77.15	66.7593	52.6087	55.1758	31.4768	22.8084	15.4678	56.0184	15.01
	26.5	87.6085	62.6676	78.3575	73.357	46.7455	40.4376	26.6567	70.6766	74.1287	44.9398	25.5258	30.3383	74.5662	58.1506	38.6215	53.8761	45.9309		26.5	35.2255	42.7997	49.2066	52.4323	64.7315	45.3405	60.4209	69.0323	77.575	29.4669	61.8425	71.9827	72.8423	32.1333	97.5162	31.1631	97.0119		26.5	94.0557	81.4047	60.1908	59.1199	55.0745	34.1262	37.1057	27.9038	46.0442	16.6749
	26.51	99.8303	53.5652	69.5687	78.3128	55.9655	27.7669	39.2395	50.1988	48.6541	70.968	32.1604	36.4894	53.9578	60.363	57.8529	63.7833	48.9616		26.51	15.9536	52.6902	34.496	68.4071	107.795	40.7887	75.0452	77.8708	58.929	25.6513	40.7733	57.6451	76.8675	53.6865	90.5469	35.9128	117.394		26.51	129.452	80.5276	52.4644	65.2207	53.8793	32.0165	59.5684	49.8794	37.8886	21.1653
	26.52	93.9847	46.7563	63.3049	78.7131	57.5436	22.5434	49.9414	36.4101	40.8192	74.5724	37.114	39.4874	49.1882	67.376	65.2505	64.3924	46.5497		26.52	29.4411	64.719	47.1909	60.2602	87.728	44.9302	67.1712	58.393	63.7049	46.5795	48.6817	43.4993	68.545	49.5952	77.7934	42.241	110.477		26.52	110.623	62.0776	56.5598	65.9984	54.8878	38.1083	53.6405	41.0337	54.1853	21.5768
	26.53	55.2295	44.1251	61.6401	70.8156	45.2015	30.8852	57.2175	34.8054	65.1154	37.3321	39.0055	36.7424	73.2689	83.1332	51.0921	48.0648	34.2241		26.53	47.0245	77.0129	63.2826	49.1234	59.8356	50.1492	56.5085	35.4053	71.3839	70.5746	60.1819	29.3774	58.6919	42.3254	64.3229	48.7649	100.175		26.53	85.0726	41.4495	62.1205	66.1162	56.1694	45.2167	44.1708	28.3679	73.5127	21.4828
	26.54	34.4468	44.0699	59.7692	69.7505	33.7335	36.0632	56.2214	31.8578	74.3907	17.4752	35.9383	38.0136	85.1954	93.6753	42.5185	26.4069	32.5564		26.54	42.5311	65.0727	46.663	43.5838	49.3788	61.6161	59.0281	33.5852	62.2063	66.1648	63.0718	45.0384	57.3926	31.6965	72.1374	47.1369	86.4792		26.54	83.3069	35.4704	74.4234	62.9162	54.2135	31.1228	44.3561	28.9577	61.0805	22.41
	26.55	36.1195	47.233	57.6407	77.2216	23.3575	37.2883	44.8902	27.2323	64.8985	19.3377	26.6755	44.3028	81.936	97.7017	40.9228	-1.91093	44.2051		26.55	38.174	53.3022	32.1151	39.4601	41.4494	73.1856	60.9196	31.9437	54.2709	61.6679	65.4689	59.0471	56.9271	22.4596	79.0927	45.7258	74.5724		26.55	82.1233	31.0903	83.6018	60.0325	51.7421	17.5183	44.2427	28.5998	48.6279	22.6005
	26.56	56.3013	44.0678	56.9986	77.8724	14.6317	33.7104	43.8043	29.1859	50.8882	27.6577	31.2821	45.0952	65.5697	115.16	35.7412	2.96586	53.3961		26.56	41.6566	50.4029	54.0253	52.618	62.336	84.4108	50.867	26.8937	67.4435	64.3028	63.6718	42.9716	65.2045	32.6371	68.82	49.4244	87.3633		26.56	82.1781	43.9562	49.4273	62.2571	43.3051	16.2057	37.5255	12.0308	44.5758	12.7228
	26.57	92.5897	35.3956	57.6501	72.5878	7.34227	25.9531	51.634	36.8647	32.9461	41.5971	47.9581	41.1041	37.7972	144.307	27.4391	36.7289	60.4484		26.57	45.6028	47.8825	71.1987	61.864	77.0836	90.9325	42.8784	24.3093	77.1866	67.8671	60.5484	32.1809	69.2942	43.5112	63.3508	51.7944	96.6056		26.57	80.5942	54.7353	22.6445	63.7419	37.7356	17.5065	31.6778	1.15485	41.0245	6.82243
	26.58	84.2546	40.3589	51.7296	74.5222	12.6793	39.5678	58.2368	45.4667	10.534	39.91	57.4736	44.9628	34.1727	191.453	27.5325	46.3948	61.3888		26.58	51.9817	47.3492	63.5294	50.5942	59.6358	72.7862	45.7139	34.6564	68.9438	76.3049	50.4697	49.1061	51.4198	58.04	83.0737	47.1969	87.2367		26.58	70.416	54.572	34.6275	61.3467	47.2049	32.5137	30.3913	20.1363	40.0995	21.7816
	26.59	49.1271	53.5091	41.8631	80.791	25.5976	66.0143	64.1027	54.6232	-14.5622	28.8408	62.69	53.5348	45.0467	249.406	32.6665	41.5928	58.6596		26.59	55.2973	48.9643	56.5013	43.6992	50.9819	56.888	55.3766	41.8708	65.0669	78.4144	43.571	59.7571	38.7028	67.9756	94.989	42.6503	78.1542		26.59	68.0351	60.6063	48.2917	60.2766	51.0358	41.1548	27.0122	29.7746	40.6282	33.8801
	26.6	57.6069	62.5828	65.0872	78.9542	30.8677	77.7693	54.3096	52.5664	-8.07302	33.4597	52.8099	53.9592	56.857	210.456	34.6474	31.3473	53.7046		26.6	49.4377	57.0149	51.394	50.0361	68.6703	47.7236	85.4903	39.7015	74.2682	61.5671	46.1979	51.6132	41.4352	64.1522	83.5167	38.2561	69.9293		26.6	89.0118	85.2058	66.9913	63.1764	37.977	30.7258	17.3649	11.4253	45.5123	37.4093
	26.61	83.4705	70.0316	101.503	73.8861	33.089	83.6676	38.2741	46.0396	11.0072	44.3325	36.9117	51.1357	69.0405	132.877	35.3712	18.9318	47.8622		26.61	46.3912	59.4955	44.2087	54.47	82.2008	46.9349	102.185	40.3289	78.8916	53.3524	48.5973	51.8356	41.1884	57.938	79.9626	32.4005	60.8626		26.61	95.8848	93.2709	72.1364	63.3836	31.4472	21.8624	20.128	8.97015	49.4391	36.2388
	26.62	87.5605	80.7924	109.814	63.7668	29.1432	70.1191	52.6663	52.064	35.6197	34.1344	47.7166	49.6724	70.131	119.187	45.3374	24.6201	58.9306		26.62	48.7958	51.1841	32.997	55.1436	87.675	62.3743	92.8813	46.3749	74.6447	61.8639	50.5561	68.268	35.1696	47.0916	91.7506	23.7134	50.1646		26.62	75.431	69.2998	51.019	58.3739	37.5675	16.0324	46.9372	37.3103	51.511	25.9622
	26.63	86.38	92.3548	111.322	52.4248	23.7045	51.8635	74.4235	61.1263	61.5714	18.836	64.9851	48.5384	68.5364	120.96	57.5406	34.6904	74.0922		26.63	45.9093	42.636	40.7478	48.6987	81.5603	65.3406	77.8074	50.534	70.3615	73.9828	46.4156	73.295	30.755	42.4765	88.7335	24.6162	36.7064		26.63	70.0895	55.8765	41.8303	56.2052	39.5879	13.6114	64.7544	46.8897	55.2285	27.3214
	26.64	88.207	86.0391	91.4569	46.8371	36.372	33.2067	65.3242	59.8567	59.604	30.3946	57.6995	41.4041	71.605	147.487	55.1103	34.7197	52.7897		26.64	36.0248	33.7749	73.5774	32.8392	60.1183	51.8104	55.1026	52.197	66.0298	90.8729	34.2084	63.2375	28.4618	46.1025	66.1364	38.2018	19.5973		26.64	84.7345	56.4029	48.4179	57.7937	36.1861	15.6991	70.6788	31.6571	61.122	44.0696
	26.65	90.3858	77.6318	69.0909	41.9226	51.1576	14.5031	52.6148	57.3782	54.3703	45.0953	47.5411	33.5679	75.2191	176.911	50.9681	33.5743	27.2211		26.65	40.5956	28.063	80.8587	28.0584	51.7275	50.813	47.8166	49.0066	71.773	95.6031	30.5699	59.5886	37.986	47.3364	67.3703	49.2311	11.5589		26.65	85.1076	58.5603	56.2278	58.9507	32.4688	17.793	65.1767	30.8116	58.8957	50.2138
	26.66	86.4117	79.9192	78.9256	61.101	69.3348	25.7966	61.1474	50.5502	54.2916	75.1002	54.0673	27.2599	53.7686	175.768	36.2236	37.6633	33.1851		26.66	58.472	25.25	64.6227	33.4755	55.3502	61.3521	54.7233	41.3483	86.7898	89.14	34.8186	61.8386	58.3881	46.3685	90.5406	57.9071	11.8699		26.66	72.3434	62.2185	65.1629	59.7105	28.461	19.8925	49.1563	43.2094	49.195	46.5969
	26.67	83.0219	82.562	89.1359	79.0749	86.1399	37.721	68.9931	45.5634	53.2085	99.8447	60.2444	22.1949	35.4221	170.174	23.3092	40.1767	39.4986		26.67	58.6209	23.9852	49.5676	34.9274	57.9699	78.3859	57.0233	38.6582	85.811	100.531	48.9213	67.9554	67.92	38.2534	91.9056	59.1284	9.89288		26.67	63.9951	55.2842	73.2444	49.4776	25.5946	21.2091	41.0708	52.9417	42.0297	40.7986
	26.68	87.8999	87.6142	98.1048	77.9385	85.5393	51.9261	64.5804	63.8983	38.8978	57.4372	59.123	32.0642	59.6085	115.66	34.7143	22.4573	44.373		26.68	47.4756	23.7069	35.265	33.8528	59.9506	99.5572	56.388	39.1333	74.6417	123.295	69.3018	76.5355	70.5265	25.585	79.3784	55.6003	6.45836		26.68	58.4602	41.6013	80.7822	32.2414	23.4555	22.0271	38.0404	60.9759	36.4798	33.6103
	26.69	91.9923	87.8225	101.264	74.0252	81.79	61.5489	59.5998	82.5563	30.1215	26.2875	58.3457	39.2079	79.2766	66.7352	43.3177	10.4024	47.2974		26.69	68.2113	28.0593	29.9273	45.501	68.6273	84.8107	61.1891	50.8925	80.9038	121.002	61.647	73.1375	58.355	25.0782	89.39	64.6298	18.0213		26.69	62.0855	36.1298	68.9462	40.0241	25.125	22.4129	36.3468	63.1213	34.6664	38.7103
	26.7	92.1294	63.6392	75.1693	56.1284	62.1839	48.0971	51.7596	102.842	49.2146	51.8297	59.3005	32.6264	76.1921	45.9567	37.8128	26.8734	40.401		26.7	102.546	34.3872	28.4137	62.5763	80.1604	54.7425	68.3091	67.4653	94.6017	108.018	42.0332	64.6298	39.8794	29.7593	109.016	79.0159	35.9819		26.7	69.6185	34.1609	48.8456	58.4792	28.4192	22.6144	35.2233	62.7558	34.4468	49.0521
	26.71	84.6066	49.2427	63.2058	46.7055	51.0435	43.2784	52.2166	107.016	64.0718	65.0202	59.0909	28.0624	70.3876	32.5928	34.9491	41.5563	40.4142		26.71	88.8227	40.3676	44.0369	56.8876	79.3753	54.9927	79.5897	74.1182	90.5308	109.361	45.0461	54.6241	38.9386	35.8879	125.939	78.6546	62.5912		26.71	67.5863	43.0638	52.8198	43.3828	30.0656	33.7304	39.1118	61.0581	61.054	43.1478
	26.72	54.8016	63.3156	92.3504	61.9335	64.5292	63.5735	76.8101	64.3257	66.6067	42.2804	55.4937	29.3385	56.6716	40.7977	39.7691	51.0377	60.5269		26.72	62.4101	46.2563	64.1847	45.1886	75.3379	63.2478	91.9687	78.1519	81.7686	114.487	54.0331	44.223	42.6276	42.3987	142.147	74.3996	91.4841		26.72	63.0285	54.8374	63.1506	19.4277	31.277	47.7282	44.3237	59.0087	94.7441	32.9542
	26.73	38.4047	64.2386	99.7933	76.505	71.3763	74.1857	87.5436	38.6246	64.4917	27.0383	47.3623	26.5296	47.6864	43.2708	44.3512	51.0648	70.6679		26.73	52.2502	39.8697	48.1834	39.6273	67.9087	82.9831	98.2657	90.0036	84.1362	115.852	51.3757	33.8881	44.2604	41.186	141.578	85.9237	99.7143		26.73	66.9659	42.5893	61.6335	46.275	37.4794	46.1213	50.893	54.0128	79.8232	43.2847
	26.74	47.3563	40.3011	66.2084	89.8353	65.6727	66.4926	72.0745	45.0419	53.5862	25.971	30.6592	16.0247	47.6455	34.908	48.4839	33.2188	61.9575		26.74	44.2803	31.8293	27.3113	34.8929	60.0224	104.265	103.743	102.909	88.0036	116.709	47.1494	23.5619	45.6161	38.9324	138.747	99.5738	105.16		26.74	72.0478	27.1047	58.5201	79.9673	44.3544	42.4118	57.6452	48.6199	58.3525	56.3808
	26.75	60.0156	42.4295	58.9055	96.0216	56.176	63.8347	70.195	51.0095	52.3181	32.8872	23.4729	12.0261	47.0027	28.6767	51.3395	21.1306	52.6871		26.75	59.1332	21.4073	38.1313	38.9133	84.0277	89.7085	97.2989	95.8162	93.2811	89.2223	55.4501	41.9077	43.2522	59.8586	118.499	126.914	112.919		26.75	62.3645	29.7852	67.1134	62.6553	43.6098	44.314	50.4956	41.7317	69.3647	40.4023
	26.76	77.4689	78.2621	85.5866	92.9704	41.7745	67.6873	85.8876	56.3952	63.5115	50.1267	28.5925	16.4406	45.5819	25.2014	52.5442	16.4876	42.6927		26.76	74.3042	12.5624	50.0234	43.3638	104.938	75.7564	90.4472	88.4269	97.0451	63.1144	63.3699	59.1255	41.1534	80.1964	99.7421	152.849	120.912		26.76	52.8869	33.6626	75.3303	43.4763	42.5601	47.4712	43.7967	36.3691	79.5757	24.5807
	26.77	81.7222	80.7374	90.0049	83.4821	56.8244	67.755	93.4586	59.024	70.1854	63.487	26.5605	29.3843	48.1138	23.0683	47.4367	15.3958	47.3771		26.77	84.077	28.8376	64.0351	50.4428	64.3325	87.1149	82.7349	85.4892	77.0967	70.7635	59.8577	46.2682	44.7706	81.1525	111.537	151.196	131.427		26.77	53.1724	47.6362	72.554	18.726	40.2796	67.2479	50.2152	54.9436	62.9873	24.2037
	26.78	74.092	53.1823	74.3805	68.1986	98.3889	64.4152	93.7179	59.1707	72.7905	73.3553	18.0903	50.0068	54.2043	22.1435	36.6467	17.5011	65.2766		26.78	89.5096	43.3805	74.8258	59.4881	31.5339	94.809	79.4926	82.5662	62.2952	77.1961	55.7105	37.3858	49.6303	79.1268	122.826	150.713	142.071		26.78	52.4503	61.0925	70.1963	-0.95784	39.5717	81.2043	56.5151	68.2378	49.5513	25.2468
	26.79	83.9386	59.9531	79.6171	72.4065	109.235	65.7892	80.4516	54.837	68.5804	59.2694	17.5555	54.7967	53.9542	27.9965	33.3758	27.3706	83.4425		26.79	70.6689	48.2359	67.602	79.5307	42.3976	82.0088	101.251	79.7261	76.2802	76.8248	48.0123	50.7337	61.4381	60.4245	131.278	156.777	153.434		26.79	46.0921	71.6552	70.1798	7.69456	47.659	62.6088	62.1519	51.9988	53.7478	34.2322
	26.8	104.663	88.0873	97.8371	88.7453	100.962	70.0968	58.7672	47.7149	60.1287	30.2753	21.9599	49.7328	49.758	38.0677	34.7846	42.0723	101.774		26.8	53.8342	53.1387	65.21	87.7929	52.2628	70.116	116.8	78.5486	86.9232	74.2812	42.184	61.285	70.8479	50.0883	130.412	158.67	159.688		26.8	43.7783	76.5103	67.341	18.8471	49.846	51.1968	68.5294	37.2494	58.8514	39.1166
	26.81	96.7016	69.9247	105.773	97.7273	93.3393	71.5597	75.4835	48.3805	64.8088	31.7653	22.2852	40.3737	52.0232	35.5813	24.9455	42.6305	105.961		26.81	43.289	58.1907	77.9676	59.1196	58.9977	61.0682	112.877	82.5838	87.089	64.926	42.2189	63.0681	72.7394	65.9828	100.329	147.486	149.922		26.81	54.1457	63.4701	55.6527	37.8383	33.5334	62.3082	77.2291	27.1702	66.7992	31.1437
	26.82	76.8254	32.5308	109.437	103.653	85.9858	71.8411	108.151	52.281	74.9436	45.9183	20.9163	29.2304	56.9725	27.8786	10.4342	37.3139	104.273		26.82	38.7262	54.0285	80.0286	46.5329	67.7794	62.5987	113.51	81.3872	82.4969	64.3066	41.703	58.0735	74.1493	74.7766	86.4087	149.764	139.478		26.82	54.9612	60.9589	54.0028	48.9873	25.1947	64.2686	81.4402	25.2295	61.7101	25.4308
	26.83	99.3482	65.0151	120.745	102.261	108.614	66.1984	101.612	56.3461	79.2371	44.56	17.9897	42.4208	54.9447	27.4986	13.6014	34.8049	105.956		26.83	46.2029	31.3238	60.564	66.3189	80.6803	85.4173	123.31	69.6621	68.3303	81.2671	40.0787	39.4393	74.59	69.2811	105.014	179.132	127.671		26.83	36.5544	79.6365	72.5546	44.3545	33.0425	47.8134	76.6181	39.6665	30.3852	24.2656
	26.84	132.693	115.335	134.004	99.0015	138.895	59.0435	85.0657	60.4532	82.0396	39.2428	14.6653	61.8222	51.1363	28.9877	21.2855	33.0126	108.499		26.84	51.8698	23.2582	57.1052	69.2856	78.3767	99.2458	124.233	64.2243	61.8818	93.1662	48.7445	30.0304	76.7221	63.867	110.478	197.101	118.405		26.84	31.99	77.8606	81.8955	33.6571	31.8723	39.5969	70.4387	44.5741	18.2743	16.1982
	26.85	126.879	96.746	125.615	98.0238	97.4824	64.9095	94.9782	64.8725	67.4245	41.6829	20.7491	37.8845	36.0146	24.5176	32.7702	36.8431	109.106		26.85	55.0589	35.2352	75.5598	49.2252	55.2564	100.766	113.002	67.3944	66.0003	98.1356	71.4986	33.252	81.1696	58.5645	97.95	199.467	112.615		26.85	46.3772	48.0816	78.6254	14.6565	18.3557	42.6601	62.4008	36.4348	32.4695	-1.31894
	26.86	116.066	69.3603	114.464	97.3374	46.9177	72.4374	108.268	69.3316	50.5859	45.1132	28.0339	8.4145	19.4489	19.287	44.7395	41.3913	109.465		26.86	60.6955	46.8257	79.4769	43.6391	56.4492	94.2236	103.285	66.9042	56.9763	91.0977	69.7074	47.5157	83.3269	52.7091	96.1552	182.904	99.5247		26.86	49.3293	33.8686	72.4489	16.3901	20.6415	51.1482	59.3995	41.6769	32.9592	-5.4914
	26.87	86.706	96.4571	114.731	119.115	48.3507	76.5571	100.838	83.7897	69.0066	41.7964	26.9497	17.589	15.7207	18.6114	37.974	47.5112	114.275		26.87	68.6622	58.0481	69.551	51.8358	80.7931	80.0035	95.009	62.9287	35.438	72.6265	44.5438	72.2938	83.3034	46.3268	104.581	148.317	79.4815		26.87	41.3928	34.4779	63.5048	37.867	37.9745	64.8023	61.1941	59.6611	20.3985	3.04324
	26.88	59.6429	122.09	116.228	138.287	53.1434	80.5368	93.387	96.752	86.618	40.1479	25.1841	26.852	13.812	18.515	32.2915	53.1947	118.915		26.88	67.0318	60.8293	68.0913	59.7954	83.5886	72.9041	94.0916	59.0168	35.5947	67.7311	42.7512	79.9778	82.155	43.4177	105.593	134.688	76.9171		26.88	39.5723	37.3339	61.9276	44.2695	44.5093	62.1977	63.2219	50.8513	20.0387	13.5825
	26.89	70.6121	109.484	131.088	113.857	87.594	83.6889	92.458	85.631	81.4011	63.9148	16.6865	24.6616	32.9934	24.9778	47.8221	52.2928	119.747		26.89	59.0664	58.0384	72.2197	67.5985	72.1605	70.505	98.0312	55.1469	50.0718	71.7966	56.3851	76.3781	80.2639	42.8011	101.711	134.892	85.8899		26.89	41.7888	41.6732	65.2133	40.7215	43.9163	48.8611	65.4037	24.3554	27.7325	25.445
	26.9	84.8484	98.836	141.106	96.5246	117.078	89.9717	90.1243	76.8063	76.8375	83.55	8.1127	23.123	47.5675	29.4444	58.9504	49.075	120.095		26.9	67.1141	54.7688	83.9988	50.9706	66.684	74.0285	93.3509	47.8371	47.6059	71.6543	58.4634	71.126	66.7214	44.5236	98.0553	140.387	86.5959		26.9	40.6071	39.6912	58.6991	48.0433	45.1522	53.8619	52.2756	19.7019	38.6089	19.7082
	26.91	116.597	98.6844	125.167	117.243	119.943	113.036	80.2598	80.2917	75.7764	81.0368	-0.86978	25.0777	37.4444	23.2103	46.4799	33.4432	117.851		26.91	82.2715	51.2868	99.1748	23.4953	63.85	80.1817	84.8432	38.9998	37.6171	69.644	55.4109	65.1403	48.0055	47.2845	94.4999	148.231	83.6314		26.91	37.9163	34.9026	47.8337	60.1912	47.2002	67.0044	32.3498	24.7464	50.8981	6.15732
	26.92	137.737	99.756	117.654	127.589	115.759	124.039	77.0671	85.8586	74.5614	77.5238	-3.87566	28.7788	30.9274	16.2512	36.1195	23.3629	116.709		26.92	70.2857	50.7138	94.6129	32.2499	75.567	83.4205	78.6883	34.1964	37.8739	65.6827	48.2235	62.0463	63.1338	53.9023	97.3248	137.252	71.5418		26.92	46.2122	37.6624	57.808	65.7052	39.9753	68.6434	32.9291	33.6942	40.6433	10.9113
	26.93	126.596	104.55	135.782	106.375	90.1309	98.3431	94.1743	97.759	72.8777	70.9684	11.3038	37.7936	35.282	7.08687	32.1797	30.1741	118.915		26.93	50.7622	50.9487	84.5699	51.0653	91.3247	85.85	73.1865	30.5131	40.9759	61.1797	39.8879	59.7555	87.6605	61.5912	101.921	121.046	56.918		26.93	57.559	42.5889	73.5693	69.3772	30.1753	67.088	39.2024	43.7258	24.1282	20.7484
	26.94	115.38	107.991	149.013	98.7759	84.0651	80.3764	110.922	107.566	73.2689	70.6812	26.67	41.2459	34.7809	5.03467	28.6473	32.2844	118.248		26.94	66.1635	68.125	70.2674	79.8423	84.748	63.5995	73.703	38.6526	40.3627	53.9218	49.021	63.3297	88.8945	84.8953	113.952	123.781	65.0873		26.94	59.3162	50.1073	72.9646	54.4858	27.1744	67.6673	77.8438	37.1479	33.071	26.5648
	26.95	104.019	108.776	152.633	117.901	116.399	77.5817	126.965	113.263	77.7332	82.6979	42.4032	33.7793	24.9546	16.9433	25.9142	25.1677	111.943		26.95	86.6549	87.7705	55.344	110.071	74.9162	37.7522	75.0966	48.515	39.2081	46.2622	60.6999	67.7587	86.7339	110.475	127.066	129.275	76.5783		26.95	59.676	57.9926	69.9748	36.889	25.1643	68.5579	121.203	28.1496	45.724	31.7951
	26.96	105.695	112.771	152.426	127.673	125.019	86.1498	133.411	115.034	81.0058	82.0349	46.6444	27.3219	27.6653	25.2114	29.5774	30.5654	104.48		26.96	68.1974	70.0389	67.9211	77.4674	79.8911	47.1877	67.9779	52.9216	50.7198	69.0568	74.6308	59.2925	77.2338	87.3796	102.257	110.335	61.3087		26.96	50.3185	44.3019	79.3411	50.8658	43.5831	64.7267	107.171	34.9206	65.2906	35.2086
	26.97	124.824	121.065	147.097	124.928	101.9	109.926	127.01	111.551	82.6835	64.4007	35.5047	22.2153	47.1561	28.6069	41.8013	52.7129	95.4663		26.97	50.5594	52.0268	82.3442	46.0313	84.93	58.0375	60.8147	56.434	61.1601	90.8223	87.3489	51.5102	68.2529	64.4831	77.989	92.0504	45.9136		26.97	40.8865	31.1268	88.6252	64.6834	60.9542	60.8547	91.2071	42.9719	83.2974	38.4437
	26.98	135.347	126.967	148.462	124.152	110.411	115.774	116.509	101.813	88.5105	59.0084	38.6343	22.785	57.6589	24.2394	42.7988	58.7215	101.192		26.98	74.2819	54.6741	110.821	78.5588	80.944	69.8945	58.7057	47.7347	43.7872	73.316	76.8818	64.7873	73.5749	78.5589	89.4196	102.227	46.6523		26.98	36.7959	41.9637	87.9633	53.985	45.6086	59.4944	80.1674	63.0365	68.7341	39.7437
	26.99	137.855	130.641	156.063	125.212	148.378	104.924	102.189	86.2507	98.202	65.0171	55.0531	28.6414	59.791	12.642	33.341	49.6997	120.646		26.99	93.94	58.6095	132.794	104.53	79.8819	80.3983	55.816	39.4208	29.3086	58.8387	67.7219	76.1516	77.1896	88.0741	98.7744	110.31	48.3295		26.99	36.7578	49.9388	88.278	48.2502	35.282	58.166	69.6874	81.1985	56.6818	40.5815
	27	133.543	128.72	146.737	150.749	166.178	118.352	107.896	89.1047	92.1929	60.8281	51.9396	22.6459	55.5134	4.50207	30.0137	37.6758	118.87		27	89.2843	70.2508	115.858	91.2775	96.3105	82.8071	48.2557	33.4115	32.1439	62.4822	66.3823	76.0729	70.5892	70.3061	95.7119	105.866	55.6198		27	60.9632	40.793	94.4348	72.2096	54.9811	57.0275	62.5558	87.9788	59.652	38.6543
	27.01	124.832	123.19	126.496	192.074	170.97	147.44	126.518	103.837	76.0577	50.0619	36.2287	9.00647	47.1018	-1.40783	30.6406	23.7155	103.402		27.01	83.5701	79.1681	103.978	82.9269	106.816	83.3616	43.9392	33.2839	37.329	63.3342	63.2577	74.3915	69.2166	56.8708	90.6196	104.304	66.3856		27.01	75.629	38.8982	95.7583	90.2073	68.6572	60.7706	61.8066	88.8296	60.49	35.713
	27.02	136.815	129.569	131.839	182.081	168.989	146.434	137.914	91.9142	75.4243	46.2415	26.4724	6.99017	36.1923	4.36207	45.2724	21.4869	102.456		27.02	74.3788	79.1366	108.709	90.6792	97.8645	77.8242	50.279	52.4791	50.2343	55.0154	54.2687	67.4444	85.0184	57.6692	78.859	112.206	88.5696		27.02	58.9551	60.8252	81.2032	88.6192	62.5463	80.551	82.0258	70.2008	54.3226	29.4394
	27.03	157.749	141.099	148.247	149.892	164.08	132.412	146.185	68.463	81.4961	45.4254	19.2917	10.0013	24.2021	15.184	65.9621	24.3327	107.793		27.03	70.1576	83.1602	115.131	99.1131	97.0122	69.6403	55.1638	66.3218	60.7057	52.0838	55.6387	63.2057	91.6527	61.52	82.5139	119.265	98.7189		27.03	43.5244	75.6334	71.441	87.6429	55.5516	92.6039	89.7641	56.1482	53.1203	24.0051
	27.04	139.808	148.172	166.131	166.422	155.259	136.695	146.65	96.8552	90.3616	47.7808	14.8198	11.9903	29.1566	13.2294	65.3946	26.699	130.366		27.04	76.3298	95.6635	125.09	108.972	113.098	55.922	57.0058	68.971	66.0877	60.4177	78.6716	64.6308	79.1165	71.7536	118.406	124.559	83.7017		27.04	30.6933	75.555	71.7019	87.9458	46.7087	88.4971	71.4027	51.6655	62.301	20.3264
	27.05	111.42	154.047	184.411	196.045	145.388	145.897	145.017	139.179	99.9779	50.9882	11.0759	13.7047	38.6642	7.84157	59.1151	28.9364	157.57		27.05	83.4749	98.4756	130.929	123.106	120.948	45.6418	63.8245	66.8408	67.0416	66.6029	87.3055	66.2143	71.2474	74.892	134.717	132.723	66.9073		27.05	29.359	70.1883	72.4216	89.8656	49.1259	90.5411	66.2746	46.5125	68.9828	20.0776
	27.06	121.491	150.838	185.037	191.896	168.395	143.282	141.428	140.02	93.8628	54.4657	13.7423	16.6425	47.003	8.37057	42.9495	24.8017	165.534		27.06	91.9992	87.55	130.929	143.3	117.123	40.2353	77.6984	57.9354	61.7184	69.7425	75.5279	68.0223	69.994	67.9731	123.272	144.955	47.5935		27.06	44.3222	57.3251	73.7917	94.0776	67.5049	101.304	79.9058	40.4092	72.1223	24.6914
	27.07	136.889	146.371	183.219	183.069	195.957	139.032	137.569	135.116	85.5688	57.9807	17.2966	19.7497	55.1797	9.71927	25.4145	19.7846	170.832		27.07	102.478	79.8468	126.097	147.037	117.359	46.0242	78.9296	54.1517	56.0192	75.1338	77.2054	71.5117	66.7493	69.8292	115.806	140.788	50.2278		27.07	50.5971	62.9556	82.8978	97.0019	60.4299	104.481	95.9868	35.9599	63.2528	23.2525
	27.08	164.382	157.226	220.662	191.937	183.62	152.915	168.244	153.4	98.3584	60.5361	33.9211	34.7791	46.159	0.46207	43.5181	22.3184	163.323		27.08	114.882	75.3175	116.505	134.564	121.594	62.8403	67.7078	55.4126	49.9496	82.743	92.136	76.6573	61.5433	80.3289	112.259	120.469	74.4807		27.08	48.3143	86.8022	99.624	98.6582	47.6829	100.185	114.481	33.1399	42.5543	15.852
	27.09	189.686	168.029	256.704	201.351	172.777	166.923	197.308	171.311	111.926	62.5548	49.2369	49.0286	37.1882	-8.61953	61.4241	25.2503	156.48		27.09	101.887	83.9329	122.508	138.764	121.185	74.5937	71.1197	47.1262	60.8591	68.6917	102.048	77.7128	68.3296	79.4708	114.657	112.976	79.4031		27.09	60.6863	83.806	102.227	117.272	64.4807	98.76	130.801	31.9854	23.8676	12.0852
	27.1	173.506	169.985	249.724	210.285	206.783	173.446	182.465	171.122	126.967	56.4569	36.7072	44.5233	38.007	-9.34013	57.5292	30.6279	167.015		27.1	71.5282	101.536	139.173	154.365	117.601	82.8854	84.5373	32.3121	83.3774	39.8304	108.528	75.9716	83.3156	70.8471	121.12	114.253	71.1087		27.1	35.1892	62.4564	95.1743	147.48	80.4554	99.2986	145.635	31.9697	6.5562	10.8031
	27.11	161.025	167.52	240.285	216.542	232.937	179.569	172.643	170.734	137.954	53.5041	27.2749	38.6142	36.9817	-8.06343	52.5221	36.1877	180.622		27.11	79.4675	110.4	146.932	144.397	126.272	92.8893	71.3619	28.4881	87.9552	41.0162	102.348	70.7474	86.3654	64.6944	124.233	117.836	76.9932		27.11	35.5992	69.9593	112.46	124.921	104.818	105.993	142.264	42.3689	10.3445	15.4218
	27.12	169.715	139.751	216.781	207.49	214.151	183.402	191.557	169.213	125.747	68.5477	35.5669	24.6719	25.405	4.64217	41.1509	42.7894	211.814		27.12	105.095	115.229	150.577	122.619	140.604	103.684	45.9042	29.7399	84.2469	56.0797	90.3217	63.9147	83.9021	59.683	125.797	122.485	89.4263		27.12	31.173	90.788	140.987	101.085	120.056	115.53	130.484	57.5783	23.878	22.7659
	27.13	174.469	129.211	193.497	201.274	206.263	189.439	205.114	169.221	113.798	75.4555	41.7036	15.7965	19.9836	14.4449	30.3905	48.4748	228.232		27.13	110.226	111.062	155.205	128.108	127.251	89.2111	66.913	42.2237	73.2815	48.2594	89.1403	61.2879	85.4563	66.8683	112.584	118.925	72.4184		27.13	27.2954	117.904	168.375	97.565	140.224	108.582	112.221	53.7308	41.5837	22.1134
	27.14	166.687	173.557	170.917	204.095	233.097	202.499	201.605	174.099	102.667	56.4427	40.9734	23.0635	34.1721	14.9996	21.5752	51.241	197.585		27.14	109.379	104.271	160.12	141.548	105.822	67.3685	101.474	57.9833	60.1993	33.7649	91.1221	59.8878	88.1822	77.6108	95.0605	112.97	46.8238		27.14	23.9584	84.6424	115.635	105.388	125.83	96.8264	92.0685	44.3253	60.5061	19.1286
	27.15	169.523	204.657	177.59	209.111	249.227	220.096	199.607	182.353	105.772	49.782	35.1917	30.4772	43.3381	16.6954	19.5843	47.6566	165.881		27.15	120.964	119.073	155.103	135.65	102.87	73.0344	88.0473	56.8919	49.123	36.8576	77.0823	68.8246	93.7236	80.8778	92.7021	112.757	54.4429		27.15	25.9858	91.0656	100.206	126.08	148.51	106.089	103.515	50.4921	57.9319	17.5602
	27.16	194.011	208.749	243.913	218.602	243.531	246.943	200.69	197.491	137.902	68.3087	19.1096	38.1895	42.2625	20.7179	31.5091	31.1225	132.019		27.16	134.501	137.264	148.526	126.716	102.819	83.0178	67.0888	53.1557	38.3613	42.7107	60.528	79.3839	99.7069	82.9713	92.7237	113.445	67.2749		27.16	31.6812	99.8111	73.9217	145.652	129.009	118.651	119.92	59.1029	51.9837	16.2139
	27.17	206.982	212.247	272.297	225.979	236.655	264.238	216.107	202.374	156.583	81.2726	15.3102	38.2373	39.62	16.9507	35.5528	23.829	119.657		27.17	118.836	142.141	144.403	155.224	138.32	98.2892	70.7367	52.8902	26.1655	42.5411	59.9452	77.4847	84.6596	84.5136	88.0407	113.038	71.8192		27.17	37.1532	104.068	92.3882	132.487	149.573	116.22	138.644	51.5125	47.2894	31.9964
	27.18	203.997	214.922	248.111	230.428	228.143	268.299	251.383	193.046	156.629	86.5283	28.5297	27.6643	34.8064	2.39017	28.676	29.3395	137.083		27.18	103.308	145.433	142.157	183.871	173.15	112.309	75.5103	53.0734	15.3234	42.7349	60.7984	74.9214	69.5687	85.3559	83.8314	112.456	74.9413		27.18	42.5221	99.2918	117.376	130.043	120.484	113.254	156.157	43.8047	42.6403	46.7082
	27.19	208.323	201.748	237.597	250.677	238.16	268.661	261.576	207.646	164.167	93.2613	35.4047	23.337	30.708	5.22627	21.4944	33.6272	147.284		27.19	120.564	128.372	177.586	177.238	157.299	94.1249	79.2582	59.321	34.9289	56.8603	76.0914	70.8627	75.0211	71.7726	94.568	109.254	56.0744		27.19	30.9458	93.1582	125.872	105.221	125.145	114.108	145.41	50.1246	37.6828	21.0018
	27.2	219.692	173.307	240.254	286.147	266.027	265.46	247.603	245.296	178.926	101.418	36.1675	25.0265	27.2986	24.8224	14.0194	36.737	150.523		27.2	135.26	115.795	205.859	173.458	141.359	80.8962	82.8808	63.9892	52.7436	71.3545	88.2581	68.2548	80.6994	60.3723	103.763	108.236	41.1251		27.2	14.5567	85.166	132.537	150.526	121.43	117.198	135.576	53.9095	33.1008	-0.55261
	27.21	223.107	195.468	266.735	299.305	281.883	265.587	244.736	256.074	173.121	100.149	36.6985	31.1851	31.5315	26.3305	24.6308	32.4133	123.586		27.21	133.52	132.006	188.185	187.996	124.849	99.483	85.7001	58.5153	59.059	88.2165	80.3529	74.962	87.8274	62.9896	103.061	121.243	51.3283		27.21	13.6452	82.2106	125.594	146.653	128.974	134.642	131.607	41.4173	30.9278	4.55023
	27.22	221.208	251.44	309.135	297.555	289.714	267.937	249.29	248.896	153.576	92.5839	37.0747	40.3298	40.8705	15.7528	47.3273	23.1228	76.4873		27.22	133.917	144.588	183.325	199.497	120.841	112.756	86.3466	58.4733	66.5516	98.0717	73.127	79.6676	90.4307	70.0625	103.228	126.896	60.4029		27.22	15.163	84.051	123.346	141.213	142.328	150.81	133.025	34.6853	28.9467	10.0485
	27.23	226.054	268.018	315.923	316.818	305.48	286.697	262.867	256.448	175.551	112.167	35.4485	33.0309	45.0816	14.144	51.154	27.3322	74.9374		27.23	141.679	144.664	222.627	200.529	159.918	107.718	79.5049	77.1515	78.1006	83.7787	68.2424	77.4753	77.4404	92.4909	106.387	107.205	65.5881		27.23	32.4552	86.1246	190.868	130.375	134.348	162.583	153.008	47.8051	27.6266	16.9093
	27.24	233.935	266.863	306.683	345.541	324.817	312.845	280.505	270.63	216.215	143.969	32.9209	18.3306	46.9845	16.633	46.4871	37.6182	93.8898		27.24	149.294	143.81	247.523	199.7	186.917	101.342	77.9828	89.5032	83.5909	75.5619	68.096	70.7725	66.942	110.801	107.285	90.0068	64.434		27.24	49.9479	88.3521	176.517	126.954	132.684	163.041	164.348	55.5238	33.9667	17.0979
	27.25	230.673	264.706	312.927	341.179	327.595	334.342	275.904	281.764	229.896	146.205	27.5249	28.4654	40.8066	21.6421	38.5792	43.7829	88.0336		27.25	156.587	140.937	241.096	194.823	187.656	92.0607	88.027	88.1	75.9085	80.5568	78.2516	54.2632	61.8617	120.159	103.266	78.2291	49.4969		27.25	55.6259	75.2698	136.354	139.662	144.753	138.899	156.896	51.4997	56.9616	2.77921
	27.26	224.262	262.266	323.546	327.471	325.697	354.526	265.02	292.037	235.954	140.09	21.3187	45.6155	32.3461	27.3631	29.7556	48.7833	75.1694		27.26	171.696	148.288	236.257	197.807	186.226	93.6667	97.4775	81.9297	70.2211	82.6431	80.36	51.2181	63.4119	122.066	111.94	76.9654	29.799		27.26	57.9789	55.3899	119.68	140.425	142.881	133.718	156.018	55.5246	63.1167	1.47265
	27.27	258.993	284.178	321.4	346.695	327.995	339.485	297.615	300.269	248.729	173.553	22.854	46.2688	33.0365	26.9385	31.4627	42.8609	63.7764		27.27	198.276	170.65	233.748	212.33	181.611	111.256	106.056	68.7608	67.4628	80.4595	70.6546	67.939	74.6954	113.035	139.249	91.1362	3.11184		27.27	38.9846	56.015	137.486	123.653	120.546	156.375	164.791	71.366	44.5504	19.2684
	27.28	299.878	309.733	317.345	370.844	330.922	319.173	336.713	308.196	262.509	212.936	25.5471	44.4544	35.0958	25.5946	34.745	35.3046	52.6037		27.28	199.538	190.927	239.015	221.07	183.321	125.7	114.243	71.7749	75.9135	73.732	67.247	78.568	84.7926	104.638	153.549	93.5217	4.92962		27.28	27.8958	62.334	145.136	119.705	120.602	162.33	180.049	72.064	36.0029	23.902
	27.29	285.014	304.703	353.042	391.739	359.601	350.291	350.327	302.078	284.139	201.976	30.944	47.6463	34.7842	20.0191	42.6905	32.9019	57.8521		27.29	175.003	209.078	252.206	223.92	191.473	136.937	122.031	91.2779	95.7853	62.375	70.2562	82.9901	93.6813	96.886	154.595	83.8991	35.7155		27.29	44.0535	101.021	142.438	128.826	143.472	151.268	201.916	57.3322	37.6633	15.1249
	27.3	270.903	299.522	388.674	411.619	388.75	382.236	362.889	297.595	305.855	191.74	36.0942	49.9861	34.3231	15.1428	50.041	30.6822	63.3723		27.3	176.275	217.481	266.929	230.018	194.707	139.606	125.815	95.4108	101.252	68.2075	75.4815	86.749	92.1502	90.2398	138.417	86.7793	52.1145		27.3	54.1423	144.426	138.148	134.255	149.982	168.581	210.936	57.3214	34.7028	9.99832
	27.31	314.975	315.577	391.741	414.844	406.476	389.285	375.607	335.136	323.037	234.918	34.442	32.241	32.8982	26.8412	42.4456	27.861	61.0883		27.31	195.82	218.982	282.736	238.417	194.458	136.208	126.766	88.6606	96.5181	86.2112	82.2757	90.0385	83.2413	84.3766	110.042	98.5119	58.3266		27.31	51.0365	130.44	132.733	137.07	144.91	205.987	210.86	67.7339	28.4704	7.45657
	27.32	353.194	334.257	394.406	420.471	422.96	394.625	388.698	367.023	340.321	270.948	35.5389	16.9759	32.028	35.5562	36.738	26.9858	59.2743		27.32	207.066	227.11	272.41	242.851	200.538	151.896	136.808	84.9593	102.99	100.09	94.1598	74.5869	74.3349	96.8214	103.967	98.6167	42.42		27.32	59.2287	114.522	141.789	149.533	126.135	213.887	216.279	71.8106	38.7556	19.9731
	27.33	355.549	369.017	394.609	440.816	431.839	389.491	404.072	364.267	358.234	263.186	53.4805	16.9069	34.5558	25.9893	42.5981	38.0357	60.3403		27.33	214.328	238.42	249.535	245.381	209.658	176.749	151.216	82.7219	114.843	111.989	108.488	50.1366	65.4297	118.057	108.598	93.1381	15.8928		27.33	84.0071	103.528	157.795	166.628	124.782	207.619	224.334	72.8449	56.9721	39.7203
	27.34	361.647	393.992	407.577	456.85	443.286	393.608	415.63	373.901	378.595	264.165	65.088	20.0476	40.5983	15.6645	46.3488	46.4658	60.5144		27.34	206.508	260.457	262.784	272.469	233.614	187.922	170.301	109.434	111.681	109.866	111.38	70.7121	80.8335	110.315	96.8746	97.3942	22.3173		27.34	87.557	136.167	161.05	162.69	126.402	197.107	221.742	65.9332	75.614	36.2968
	27.35	380.247	386.291	463.17	458.489	463.31	428.624	414.445	424.91	407.133	294.333	55.5425	33.9073	58.3787	2.80903	43.0546	46.1471	57.7103		27.35	194.074	285.775	287.085	307.07	262.108	194.91	190.815	145.001	103.926	103.452	110.773	105.062	103.674	93.7084	80.1475	104.628	38.8224		27.35	69.477	110.552	160.405	152.318	139.946	185.297	215.891	56.5907	94.3861	25.7849
	27.36	396.971	388.975	493.055	466.173	480.332	449.684	415.621	461.376	436.331	324.408	46.9476	47.8547	63.6087	-0.79309	40.6769	42.4035	57.4729		27.36	206.825	279.535	303.482	294.604	265.05	205.241	179.145	146.465	108.573	102.098	104.509	98.8649	105.672	81.3478	73.2145	99.3146	32.983		27.36	57.5753	125.229	164.551	163.638	162.166	183.724	215.208	67.5469	74.5069	20.5306
	27.37	409.718	413.669	468.458	486.671	490.991	441.166	421.801	467.023	466.927	354.285	40.367	61.9882	42.2404	15.2157	40.2413	31.4015	62.6747		27.37	223.817	267.981	318.549	274.212	263.69	216.136	162.054	142.185	115.309	101.595	97.2932	85.8396	104.16	69.7022	67.9309	91.8877	23.3811		27.37	50.048	146.691	169.504	178.611	183.825	183.876	215.395	81.9213	48.1192	16.1614
	27.38	419.902	432.004	463.012	504.462	527.974	442.623	433.462	477.475	523.55	398.652	43.5473	58.239	35.9388	26.7589	49.6536	29.2036	69.7283		27.38	233.971	284.227	298.751	302.195	281.007	222.647	181.808	173.71	118.05	95.6009	97.5145	93.8708	94.6691	74.3555	65.284	87.2269	37.4416		27.38	65.2416	141.991	193.225	172.026	165.776	210.358	231.345	97.145	43.0994	15.6078
	27.39	426.41	441.215	485.043	518.368	602.725	458.392	452.989	494.819	617.515	463.808	60.732	28.8326	51.254	31.8949	73.195	39.6374	79.4388		27.39	243.532	300.481	279.457	331.896	298.831	228.873	203.286	205.485	120.726	90.4367	98.5324	102.141	85.1503	79.5541	63.1556	82.2692	51.8797		27.39	53.3092	137.042	216.857	164.789	146.021	237.747	248.078	111.824	39.4986	15.0555
	27.4	434.289	453.55	508.244	528.091	623.459	468.521	458.802	533.758	718.123	527.678	80.9034	29.3452	55.8906	23.9365	75.2306	37.9645	77.6502		27.4	247.677	274.648	326.615	333.799	301.798	234.154	214.648	189.471	127.738	115.744	109.467	84.7592	87.0183	74.4953	70.8319	65.1932	40.3897		27.4	120.856	165.246	209.554	172.951	141.197	249.269	261.691	110.691	41.219	8.74016
	27.41	443.532	468.998	532.61	533.646	590.361	473.028	450.948	594.216	825.351	590.267	104.051	59.6738	49.8854	2.92902	55.8342	24.2425	64.4022		27.41	253.182	254.546	370.107	336.923	305.684	241.304	224.424	173.822	134.404	133.887	117.634	70.7926	87.6129	70.1298	78.7864	50.262	29.7437		27.41	93.9769	189.191	204.343	180.583	150.798	259.9	274.842	110.962	42.5834	3.78951
	27.42	467.25	487.805	554.518	548.015	572.925	502.197	468.512	647.401	879.032	657.137	109.309	66.6094	59.1874	2.0386	54.2967	32.9041	68.5715		27.42	268.092	274.096	388.244	348.497	315.933	261.385	223.225	160.701	138.68	102.467	106.654	80.4518	79.3977	70.5593	88.6654	50.1674	24.9365		27.42	105.654	183.67	213.609	184.55	165.177	264.363	284.803	120.943	41.4845	8.27965
	27.43	500.985	508.937	574.723	568.483	566.329	548.431	503.668	695.553	895.656	726.968	102.186	57.356	79.0825	15.0701	65.1185	56.9228	84.7945		27.43	283.439	294.909	402.463	365.551	327.794	277.253	220.972	150.606	138.584	84.0225	100.667	87.3385	73.4564	73.6522	95.1545	51.262	21.7053		27.43	116.007	179.439	216.951	186.9	169.481	271.053	292.14	125.741	43.871	15.4987
	27.44	522.607	516.524	595.183	580.646	594.402	552.298	518.809	722.583	874.383	844.85	105.855	65.0176	79.9705	29.5816	71.7606	49.9644	85.6512		27.44	300.366	320.297	402.498	402.443	345.493	277.873	214.909	151.465	122.658	112.554	112.752	84.1883	75.7467	86.3874	89.3709	56.6612	24.18		27.44	121.571	179.882	198.852	183.392	192.753	285.806	289.983	111.771	58.8756	32.5973
	27.45	538.559	517.77	615.762	588.921	638.705	536.331	524.581	739.725	835.369	985.226	114.576	80.5976	71.9607	44.7858	76.446	28.5049	79.3145		27.45	315.947	334.787	398.496	418.281	349.56	270.365	212.658	152.225	112.652	132.933	125.913	78.7794	86.4174	94.3842	84.4658	59.4381	25.0189		27.45	134.639	180.034	186.1	189.168	211.922	296.829	290.194	112.594	76.881	41.5898
	27.46	543.407	533.528	630.277	609.621	647.346	556.743	542.938	756.519	828.339	1100.49	131.905	93.1277	72.1806	34.6907	51.4403	32.0022	71.7943		27.46	328.485	324.629	385.36	386.498	322.793	244.47	219.031	152.764	116.036	134.875	141.51	68.2618	116.043	91.6631	81.5474	56.2838	22.1579		27.46	164.678	179.527	185.444	215.94	221.812	299.411	295.764	146.878	101.674	32.2477
	27.47	544.963	553.589	642.994	634.005	645.41	587.943	565.027	773.209	830.794	1208.3	151.786	104.753	74.8409	17.0934	17.6297	42.9003	63.9231		27.47	342.807	331.652	377.514	368.925	319.928	230.894	225.653	155.475	124.193	140.035	151.396	70.0013	127.875	87.4746	84.7095	51.9666	34.6364		27.47	187.405	174.183	184.751	225.405	221.836	305.787	299.732	158.93	112.005	25.2361
	27.48	543.155	584.012	654.746	654.583	663.08	604.707	568.27	788.649	923.089	1326.33	184.526	87.2356	71.8064	15.5239	35.7701	48.6568	82.0134		27.48	359.842	364.804	377.709	372.959	353.408	236.049	232.653	161.492	139.606	150.087	152.597	90.3797	112.649	81.0547	97.1183	45.8806	70.4413		27.48	199.013	161.483	184.001	208.551	206.858	317.935	301.263	137.175	100.344	21.7685
	27.49	540.805	616.103	666.343	674.55	683.904	619.148	568.481	803.887	1029.84	1446.01	219.335	65.0294	67.8558	16.5327	62.2679	53.5863	104.28		27.49	368.562	386.807	395.294	382.722	369.18	237.762	233.843	177.37	148.678	159.774	157.444	90.082	97.3997	77.5248	98.4496	46.5465	81.1068		27.49	199.664	162.814	191.461	220.018	204.446	333.646	307.25	131.739	96.1966	35.9238
	27.5	571.148	642.845	679.488	702.052	701.137	632.435	595.752	843.523	1093.05	1533.74	238.595	60.2348	83.0638	35.097	57.2391	38.6208	88.4103		27.5	368.518	397.06	431.206	398.521	366.289	235.847	228.909	203.64	151.065	169.075	166.133	67.9921	82.1266	77.0412	88.1055	54.3286	65.2759		27.5	188.767	178.934	207.574	261.335	215.277	353.114	317.934	143.5	99.9684	68.653
	27.51	602.793	667.594	693.37	729.585	717.635	644.396	624.081	883.174	1152.58	1615.64	255.744	57.116	98.8	53.746	51.0505	23.8135	71.5367		27.51	364.2	404.59	444.587	405.165	376.016	252.396	232.934	210.233	159.838	179.544	191.548	68.4531	79.9968	77.8012	85.5237	59.5726	63.5376		27.51	187.417	188.561	218.942	269.13	239.55	358.874	335.199	149.648	109.874	83.4583
	27.52	626.137	652.783	722.38	749.038	721.43	627.234	645.043	894.643	1178.56	1600.87	242.573	72.1404	104.262	53.8096	55.0946	35.9151	76.2153		27.52	356.749	410.125	441.45	405.096	394.992	282.482	243.526	202.401	173.292	190.869	229.225	85.446	87.5025	79.4731	88.6327	62.9557	72.1305		27.52	193.067	193.428	226.83	252.35	273.677	354.586	357.288	151.68	124.277	85.1237
	27.53	642.789	644.585	750.612	766.572	732.287	618.384	661.907	915.331	1203.06	1591.94	235.06	85.2934	109.55	52.9655	57.7195	48.343	80.7845		27.53	343.096	403.355	421.417	421.886	380.159	279.641	246.784	213.743	183.699	202.969	253.417	97.7532	86.2069	89.6865	89.6987	62.9495	60.5779		27.53	204.81	199.521	235.594	252.671	302.435	343.218	362.306	169.534	133.183	100.165
	27.54	615.381	679.939	773.724	771.482	789.639	664.277	651.775	996.733	1217.84	1621.51	264.81	86.124	113.701	46.144	50.9991	62.9207	84.6328		27.54	326.349	390.446	392.953	447.088	348.459	260.371	246.382	234.652	192.585	215.455	270.881	107.723	80.5198	104.162	89.7454	61.2521	38.9739		27.54	219.593	206.225	244.795	261.525	328.516	328.319	358.807	195.284	139.345	121.881
	27.55	601.653	708.89	792.944	773.108	826.555	696.294	645.018	1065.95	1235.18	1627.12	291.906	93.5652	115.478	41.6291	48.859	69.8424	85.3729		27.55	346.105	377.397	393.434	458.105	354.284	263.091	252.172	248.538	217.818	263.205	299.55	111.776	90.4928	104.215	86.8359	56.5448	33.0044		27.55	223.171	217.936	262.036	274.846	316.861	361.392	369.912	194.923	153.842	123.575
	27.56	635.874	715.402	798.524	763.23	791.842	679.679	650.09	1092.45	1261.42	1548.79	309.703	124.175	108.937	45.1987	62.7722	49.9308	75.2194		27.56	377.562	364.303	403.193	464.576	372.138	272.86	259.947	260.172	248.291	322.259	331.811	113.933	105.485	99.6462	82.979	50.8727	32.0459		27.56	223.156	231.253	281.854	289.6	293.113	409.841	385.697	186.193	171.012	118.851
	27.57	668.98	723.777	808.671	765.08	776.201	677.344	662.295	1140.95	1289.36	1452.82	316.474	137.865	101.942	43.926	66.9788	35.7901	68.6369		27.57	405.69	388.426	426.739	441.832	386.518	301.46	268.848	258.803	265.507	351.387	356.522	132.156	112.315	88.5943	90.2613	62.6608	35.8721		27.57	214.697	253.021	296.245	284.142	297.518	402.344	382.725	200.358	175.832	106.871
	27.58	699.627	736.26	828.885	792.78	802.594	706.481	690.222	1237.93	1321.06	1317.94	298.944	114.265	93.948	31.9821	49.7927	34.3682	69.9244		27.58	433.22	419.249	452.767	413.828	400.272	333.45	277.953	255.092	280.335	375.126	379.875	153.272	117.675	76.3753	99.5494	77.5928	40.5598		27.58	204.718	276.311	309.659	275.046	306.993	384.773	376.375	218.645	178.428	93.5857
	27.59	721.596	758.281	836.731	823.447	835.311	719.987	717.993	1279.39	1341.86	1187.12	300.273	94.2709	88.1126	33.4764	44.3327	35.4076	67.7006		27.59	409.744	405.742	457.864	428.64	393.771	315.038	285.021	277.11	299.056	410.075	388.343	142.933	99.6	67.2844	87.9768	84.61	51.2582		27.59	222.308	266.688	298.744	276.57	321.02	395.57	399.878	246.457	179.355	107.51
	27.6	730.669	794.478	826.196	858.525	877.424	710.268	745.535	1238.36	1346.46	1062.32	329.627	79.6362	85.4853	54.9393	56.2975	40.1043	60.2595		27.6	383.975	390.159	460.959	445.905	386.492	294.815	292.257	300.453	318.669	445.961	397.15	130.88	80.0312	58.6241	75.4531	90.4404	62.3426		27.6	241.04	255.796	286.774	279.212	334.89	409	424.557	274.328	181.231	123.479
	27.61	734.892	804.16	836.241	879.202	896.343	719.173	769.581	1228.49	1305.92	953.053	324.255	79.7328	88.6874	62.2337	61.3355	43.3324	63.8978		27.61	396.929	405.325	442.731	449.165	399.299	328.803	310.105	310.141	360.51	488.516	452.653	132.206	62.8258	57.7677	78.3124	73.1184	72.9222		27.61	235.448	277.271	294.633	296.292	332.591	448.525	420.658	281.996	220.346	147.575
	27.62	734.116	786.508	867.501	885.034	891.351	747.275	790.022	1250.75	1218.85	859.792	283.085	95.0155	97.8987	54.9223	59.2333	45.0465	78.9577		27.62	411.282	421.112	431.915	454.824	408.849	359.957	327.336	319.745	399.986	533.621	504.995	131.378	49.2324	60.326	82.7914	58.882	81.8056		27.62	232.422	295.826	304.145	313.127	331.587	478.987	417.777	288.027	257.471	170.599
	27.63	766.533	787.696	877.356	895.231	905.811	765.5	810.79	1246.91	1147.93	780.981	265.299	100.358	97.3513	61.8514	66.2026	37.7952	69.5265		27.63	436.117	441.546	476.596	478.438	394.022	369.901	339.944	328.721	421.76	597.807	533.681	114.435	62.6765	88.4478	99.3961	67.7448	77.9909		27.63	248.598	292.517	326.029	328.123	340.281	441.6	422.519	281.806	279.693	185.593
	27.64	822.735	802.385	871.873	908.555	934.209	776.646	831.791	1224.38	1088.58	712.526	264.27	98.5761	89.8107	78.9855	79.6726	24.1189	42.5448		27.64	449.844	459.997	512.822	495.163	388.257	381.145	348.611	331.218	448.267	671.628	560.289	98.2117	73.3237	106.8	108.357	70.7011	75.6839		27.64	260.651	292.087	343.291	339.706	352.776	421.24	432.961	281.234	293.246	194.051
	27.65	832.533	824.501	888.322	897.891	928.165	771.031	835.968	1198.86	1033.67	618.132	255.896	85.5757	80.364	75.4479	64.6689	21.0867	42.3258		27.65	421.278	470.901	516.851	485.658	417.003	397.342	342.272	309.044	492.803	782.143	578.982	84.7353	73.3193	87.9506	88.2088	51.1651	79.1186		27.65	257.002	302.618	342.952	338.293	379.75	465.723	465.107	302.174	273.781	177.623
	27.66	819.75	850.231	915.444	875.555	905.361	757.261	831.958	1171.89	980.917	511.118	243.949	67.1163	69.9896	61.8518	35.81	23.234	55.1292		27.66	409.731	476.683	508.637	478.122	440.386	410.174	333.758	294.873	543.544	866.704	614.203	78.6823	74.2436	78.0372	75.7113	42.1649	78.4819		27.66	261.267	307.939	348.079	340.993	404.273	502.169	493.615	319.845	265.422	176.501
	27.67	829.162	873.31	954.505	897.683	938.414	776.97	792.242	1154.17	918.69	420.798	216.867	73.5795	74.2429	74.5486	37.8137	46.0801	71.8128		27.67	438.256	470.406	471.597	475.221	451.141	415.086	320.123	299.542	608.89	890.159	688.336	90.107	77.3548	89.1639	81.2258	57.9699	68.2597		27.67	284.165	300.994	366.074	353.374	423.027	519.695	513.559	329.82	283.212	211.415
	27.68	845.475	895.564	997.278	933.637	988.834	807.088	741.424	1139.34	853.517	335.668	185.08	87.7918	83.0443	95.4207	49.4132	75.3621	89.7028		27.68	455.547	462.102	461.445	473.154	462.192	420.259	324.764	318.822	671.049	873.025	722.404	100.521	77.1035	86.5926	83.0391	57.6953	72.999		27.68	289.466	302.474	375.515	361.702	439.838	530.452	529.033	342.382	306.497	243.911
	27.69	852.893	905.944	975.94	935.374	972.417	782.784	757.4	1073.57	779.443	319.947	170.28	95.1018	101.666	99.2084	50.5592	62.9592	81.5637		27.69	455.137	450.603	493.656	472.4	473.71	425.841	358.2	361.124	728.184	791.938	693.346	109.342	71.5539	62.4386	79.0207	32.0858	101.311		27.69	267.04	317.226	371.479	363.643	453.59	530.543	537.465	359.022	338.439	272.597
	27.7	858.778	914.277	943.55	931.213	944.479	749.099	784.891	999.031	703.835	316.191	158.409	101.222	121.98	100.051	49.9031	43.3705	68.9376		27.7	448.858	449.814	512.723	483.369	473.318	405.592	366.605	392.667	747.591	719.53	667.696	108.236	76.3	54.1474	75.6479	24.7845	120.463		27.7	270.587	325.849	373.294	373.646	457.647	527.692	543.942	372.758	368.801	311.736
	27.71	881.719	914.373	948.182	950.764	914.593	762.653	766.697	929.115	660.142	289.195	165.886	97.1403	123.857	93.7693	70.9072	29.6804	65.1482		27.71	436.18	460.702	517.458	507.118	459.939	357.176	347.719	412.481	725.863	656.584	645.763	96.307	92.2717	63.1513	72.9788	37.4448	129.627		27.71	302.453	327.789	381.487	392.439	451.134	521.635	548.289	383.328	397.44	362.274
	27.72	904.536	914.291	955.474	970.192	886.94	778.932	745.358	860.899	618.296	260.84	173.44	93.3454	124.778	88.018	91.9696	17.035	62.3148		27.72	463.107	474.512	522.543	497.987	464.642	351.982	320.044	417.224	675.028	607.255	606.131	84.5503	93.7823	75.3506	82.7795	50.1412	146.275		27.72	308.945	333.197	393.606	413.057	468.233	523.542	557.193	397.277	430.003	407.844
	27.73	893.801	923.508	975.182	944.462	927.689	791.588	712.749	833.973	574.182	233.733	149.268	115.788	130.227	110.184	76.7176	24.4242	71.7806		27.73	520.091	490.541	527.894	463.902	483.069	379.588	285.697	410.531	602.103	568.26	553.066	72.9245	84.3186	89.975	102.043	62.8651	168.603		27.73	296.181	341.238	408.704	435.058	503.251	531.493	569.556	413.788	465.544	449.644
	27.74	886.085	934.772	991.368	925.702	962.348	803.138	682.229	803.826	528.959	209.972	129.444	134.884	137.532	129.01	64.7599	31.1573	79.3318		27.74	523.358	501.951	534.383	477.097	473.137	375.306	280.447	403.509	575.821	515.307	525.097	71.5825	83.519	96.8257	91.3003	71.0718	162.958		27.74	300.82	356.312	426.187	432.422	498.917	538.137	582.726	442.217	526.611	512.181
	27.75	899.817	960.591	982.523	956.469	953.737	806.84	666.562	750.805	475.861	209.996	140.518	130.2	158.016	124.103	76.2083	33.2279	73.281		27.75	498.79	510.968	541.463	514.79	448.511	354.5	290.275	396.317	573.709	455.12	510.133	75.5696	87.209	99.6482	65.008	76.9377	142.818		27.75	314.475	375.029	444.906	417.018	474.191	544.102	596.316	476.822	600.905	585.463
	27.76	915.312	986.216	976.904	987.858	945.981	810.609	656.54	700.04	434.578	206.079	148.425	132.359	179.646	124.794	84.1623	33.6146	69.4189		27.76	478.603	516.594	539.467	513.035	462.206	330.266	293.475	384.288	534.503	419.69	467.338	77.2371	97.34	96.9857	82.6605	81.5317	144.889		27.76	309.23	380.937	441.736	409.772	474.316	571.597	601.357	489.385	688.781	699.867
	27.77	937.302	1011.12	983.172	1021.54	941.375	814.63	667.314	657.588	436.81	187.643	144.665	159.725	205.492	146.101	79.2446	27.7991	73.6189		27.77	459.886	521.083	534.427	498.048	488.755	304.882	294.452	370.635	482.854	392.565	415.208	78.1265	109.632	92.4833	115.054	85.6989	154.41		27.77	297.644	382.548	431.222	405.262	482.776	606.313	603.53	494.555	781.214	828.063
	27.78	956.431	1020.06	985.647	1036.45	934.672	807.54	670.996	615.337	430.128	175.794	141.358	185.237	223.973	158.781	80.3331	26.5231	76.9028		27.78	487.805	510.76	542.768	491.986	485.06	319.497	284.047	355.57	445.325	328.706	373.137	87.4857	91.5489	93.6747	113.102	59.3092	158.391		27.78	337.965	379.077	419.422	427.865	500.997	585.197	623.1	519.549	908.544	1054.44
	27.79	969.001	992.378	979.424	1008.35	923.158	774.973	658.414	573.547	403.003	179.05	139.093	206.496	225.565	151.681	95.1954	35.6573	78.0863		27.79	524.677	497.594	553.677	487.637	475.559	341.79	271.457	340.234	410.506	257.796	332.997	98.4706	67.6356	95.9588	104.559	27.054	161.308		27.79	388.25	374.63	407.374	455.671	521.091	553.362	646.01	548.347	1042.57	1299.66
	27.8	978.587	968.364	970.297	983.822	928.628	761.568	640.818	538.293	375.982	175.502	143.799	224.37	221.154	154.917	98.9854	34.8365	82.1259		27.8	549.334	515.67	526.094	494.098	463.043	334.131	268.077	354.439	355.46	241.169	304.231	101.929	74.002	113.037	109.54	57.2935	174.97		27.8	389.583	384.294	443.933	444.007	524.536	562.845	634.222	630.539	1226.81	1477.81
	27.81	983.579	950.004	956.697	964.806	960.242	777.662	615.505	513.1	349.119	161.48	159.236	237.031	207.505	174.065	85.7316	18.6917	90.5623		27.81	572.487	535.426	496.235	500.867	450.254	324.634	265.618	370.005	299.022	228.148	276.497	104.518	82.9474	130.712	115.039	91.3901	188.921		27.81	387.51	394.933	483.041	429.771	525.878	575.239	620.073	716.494	1413.42	1648.14
	27.82	965.8	947.673	959.007	952.599	959.624	786.021	605.076	499.831	327.395	153.083	176.069	240.695	193.499	188.524	83.2836	21.6196	87.4557		27.82	566.445	519.247	500.035	481.278	435.236	337.98	274.23	339.966	250.233	187.858	257.074	92.0991	105.574	121.268	94.3502	78.9935	175.859		27.82	402.27	400.389	463.039	437.939	484.739	575.358	620.545	786.609	1526.32	1680.86
	27.83	923.739	962.436	978.283	947.653	924.635	786.133	610.518	499.275	311.15	150.685	194.389	234.763	179.113	197.984	92.359	44.8862	72.0399		27.83	558.296	506.133	505.373	464.783	420.13	348.291	281.549	310.856	209.018	151.581	238.82	82.7061	123.553	112.801	79.8992	67.2232	164.463		27.83	414.094	407.766	447.46	447.255	449.61	578.276	623.111	855.13	1622.66	1701.35
	27.84	926.05	970.819	983.47	956.03	931.859	788.109	596.979	477.271	304.779	154.575	182.717	226.419	184.818	199.469	111.458	57.0738	67.4968		27.84	533.001	517.98	523.239	473.485	404.302	333.89	278.338	289.315	229.469	147.983	230.086	97.9536	103.683	112.293	116.235	60.553	166.638		27.84	402.012	430.783	467.901	465.909	463.414	603.991	642.727	910.676	1584.24	1622.32
	27.85	961.283	974.469	978.205	974.292	970.4	791.468	569.358	439.354	305.736	163.132	148.792	216.287	205.429	195.036	137.993	61.0417	71.0203		27.85	514.182	521.577	532.67	480.959	392.109	317.751	273.684	271.455	238.561	145.469	226.97	106.833	86.6171	117.131	144.651	53.8235	168.693		27.85	391.329	445.65	489.818	480.77	477.835	620.052	657.275	961.088	1527.4	1540.94
	27.86	984.083	979.953	979.559	939.562	973.671	786.279	572.117	424.834	294.566	161.723	135.704	203.903	208.284	204.167	127.817	58.1385	79.4184		27.86	521.348	492.072	508.259	483.513	394.497	294.635	263.24	268.364	202.083	147.295	246.396	90.1646	80.8009	143.413	141.293	46.8559	170.266		27.86	386.258	427.818	517.662	480.42	494.733	597.386	651.49	990.906	1396.64	1450.14
	27.87	1000.6	986.363	984.26	878.042	959.112	776.769	590.234	422.142	277.267	155.276	133.15	190.38	202.164	220.154	99.0836	51.7616	90.2807		27.87	535.63	474.888	494.656	484.911	402.078	277.151	255.898	257.735	172.606	143.106	265.62	71.6242	80.0744	162.119	136.226	47.3611	172.129		27.87	389.659	423.705	534.403	474.663	510.731	578.974	634.707	991.582	1290.93	1367.76
	27.88	1017.08	997.532	986.363	883.976	969.268	766.168	572.53	409.528	267.985	152.102	115.734	183.963	201.995	229.269	107.534	65.9444	98.8197		27.88	567.363	487.921	507.557	483.472	422.389	273.481	256.164	228.621	160.298	124.163	284.347	48.4934	91.83	162.246	126.966	66.1918	174.704		27.88	413.835	453.236	523.917	455.646	524.52	570.999	590.952	920.794	1246.64	1306.03
	27.89	1033.54	1010.25	987.619	911.874	987.472	755.212	543.161	393.684	261.314	149.994	93.478	179.858	203.763	236.145	128.093	86.8219	106.602		27.89	569.473	501.251	514.287	483.481	427.708	275.59	257.923	205.62	153.603	115.599	310.088	40.5442	97.1608	158.479	115.266	78.7315	178.998		27.89	430.674	467.688	512.341	454.948	529.368	560.752	565.553	860.476	1189.46	1228.51
	27.9	996.984	1013.84	972.762	886.912	959.134	758.392	547.701	410.764	247.547	153.158	102.716	211.227	204.544	192.65	121.195	69.0762	114.81		27.9	523.211	515.067	510.941	485.852	408.544	287.136	262.119	192.601	156.074	123.985	347.284	57.3861	91.9997	148.352	99.5789	80.9985	186.097		27.9	435.529	457.519	498.985	484.163	519.617	546.798	570.127	817.253	1111.23	1125.2
	27.91	950.659	1015.76	954.938	852.217	922.225	764.176	558.485	433.906	232.473	157.294	117.753	249.127	205.143	139.881	109.24	44.2186	123.096		27.91	504.78	521.866	503.786	491.058	400.857	281.329	261.187	193.025	161.65	125.609	374.103	63.7043	90.1449	155.576	106.084	82.0146	194.232		27.91	443.143	458.437	495.841	500.91	502.121	552.217	556.609	780.563	1008.31	993.855
	27.92	960.383	986.72	947.673	873.168	943.027	750.262	554.842	398.929	208.196	139.943	103.593	247.249	179.868	121.969	101.917	52.8205	123.817		27.92	517.738	520.75	492.333	499.462	406.117	255.948	254.471	208.614	170.728	119.605	389.219	58.1525	92.0195	182.37	137.62	81.62	203.537		27.92	453.869	471.86	504.214	503.593	475.89	579.489	522.684	751.243	877.533	830.889
	27.93	973.01	956.01	941.354	896.863	967.114	734.976	549.635	360.249	183.94	121.282	87.3004	241.998	153.595	107.347	95.222	63.8182	123.887		27.93	526.652	515.803	489.068	491.155	392.969	246.358	235.74	188.476	172	117.614	388.962	68.7726	80.5558	182.038	146.158	88.9135	213.472		27.93	457.845	482.261	517.642	500.251	468.277	582.411	521.77	707.205	757.407	704.994
	27.94	945.658	944.527	943.229	875.38	961.63	719.933	522.527	335.777	185.876	110.15	67.4481	213.48	159.209	126.309	100.479	77.0205	119.131		27.94	532.388	507.846	492.235	469.723	365.363	249.171	207.573	140.277	167.14	118.774	376.631	92.0949	58.6155	160.399	136.632	102.246	223.902		27.94	456.518	490.288	535.04	492.177	475.289	566.206	546.786	651.609	645.646	608.217
	27.95	928.081	934.79	943.922	854.248	955.352	701.838	496.408	311.37	186.042	100.729	49.3476	188.678	161.605	141.541	103.828	88.6222	114.983		27.95	524.131	502.494	496.607	447.648	361.98	259.748	204.244	125.581	170.589	110.446	365.676	87.5532	60.5326	164.487	137.418	98.687	235.255		27.95	462.458	487.809	530.172	502.971	503.31	573.442	527.199	591.183	554.785	519.377
	27.96	985.788	938.507	935.514	835.82	942.945	660.244	477.902	287.459	172.574	104.486	44.7385	192.486	139.215	128.052	92.4805	87.8962	115.516		27.96	508.346	498.544	501.627	425.227	371.628	274.503	214.275	128.909	178.508	97.0145	355.461	68.0223	75.2834	182.416	143.751	86.0418	247.105		27.96	472.308	479.678	513.325	523.914	542.632	593.287	483.618	528.158	475.165	434.806
	27.97	1026.66	941.511	924.128	823.053	925.372	628.244	458.035	272.603	161.186	111.308	40.144	186.97	120.011	113.746	85.785	84.0363	122.218		27.97	500.103	475.865	493.549	426.046	362.349	271.042	202.845	128.251	161.517	126.439	352.244	66.0719	79.0202	200.611	165.615	90.3845	290.392		27.97	475.938	503.158	524.739	523.203	508.315	582.131	482.2	469.465	405.156	363.893
	27.98	1002.25	941.751	901.196	832.233	887.769	633.432	432.894	292.843	157.863	130.014	35.6064	145.302	113.156	96.2792	97.1221	68.0284	152.834		27.98	494.504	446.618	480.878	435.014	346.433	261.193	183.889	126.195	135.791	170.892	351.481	70.2869	78.8947	218.898	192.927	100.685	344.705		27.98	477.387	537.724	546.063	514.899	448.172	560.102	495.569	412.29	338.517	297.768
	27.99	985.546	939.601	888.043	832.444	853.049	629.506	409.913	296.985	153.131	130.654	37.3384	116.427	108.241	84.0324	101.366	64.7759	170.303		27.99	510.514	472.497	471.831	433.414	345.561	242.276	184.202	108.323	126.461	164.81	316.435	86.7549	91.1616	235.738	244.626	74.9057	325.791		27.99	487.061	502.042	545.984	531.028	457.957	537.483	468.215	378.217	286.709	257.933
	28	987.25	931.744	898.24	811.24	825.211	603.82	392.085	262.69	145.036	88.1606	54.0396	118.094	107.954	84.2494	88.6742	91.9774	156.382		28	530.935	509.628	463.524	429.657	347.759	221.509	188.447	87.2219	120.478	148.413	274.394	105.724	105.958	252.281	301.302	41.7633	291.931		28	498.414	452.022	541.536	552.144	482.013	514.744	432.549	348.859	237.928	223.462
	28.01	976.514	916.596	891.809	771.002	797.427	575.088	382.351	235.719	137.191	69.1919	58.9845	118.027	101.554	76.6428	82.9901	112.776	140.693		28.01	514.033	487.809	445.422	420.042	355.573	223.198	171.517	95.6043	99.5681	142.988	250.298	113.061	96.9072	353.032	297.961	62.086	261.075		28.01	489.665	488.299	538.112	528.182	477.815	518.341	421.461	328.682	221.388	198.593
	28.02	945.936	889.817	858.854	700.405	769.729	541.495	385.526	220.429	129.744	87.7473	45.1773	115.193	85.4035	56.5571	88.484	123.36	122.181		28.02	494.182	461.155	426.807	410.101	363.76	226.735	153.093	106.472	77.7264	138.363	228.049	119.29	85.7819	460.017	288.986	86.7407	230.737		28.02	479.456	531.541	534.875	500.689	471.133	523.744	412.336	309.218	207.501	174.604
	28.03	927.256	870.796	832.493	677.348	737.835	509.677	379.446	216.183	132.594	94.0582	42.185	102.871	83.16	44.6344	104.609	114.346	116.102		28.03	498.827	457.115	438.499	416.542	361.799	222.14	165.181	112.2	88.4827	120.379	233.27	115.814	72.9124	472.948	237.825	85.9947	224.227		28.03	494.304	531.228	540.74	505.681	460.012	486.433	388.951	282.578	181.952	155.5
	28.04	921.699	860.333	813.406	706.734	701.312	479.817	363.157	224.12	146.802	86.8617	51.123	80.0827	96.2575	41.7166	132.46	83.7119	123.737		28.04	502.08	452.987	448.948	421.406	358.544	218.21	175.302	117.986	100.012	103.572	234.88	112.854	62.6011	472.772	192.742	83.4526	219.013		28.04	509.007	531.12	544.525	509.108	451.63	453.14	370.414	257.419	160.272	138.241
	28.05	930.435	859.622	798.292	710.662	672.455	465.796	336.491	215.123	138.358	77.2918	50.4392	62.9301	89.9438	50.3384	131.225	83.8342	131.779		28.05	492.94	448.061	448.321	412.227	343.762	220.203	167.895	124.289	118.427	97.2409	204.313	114.485	75.0797	355.832	201.817	64.9118	225.343		28.05	522.417	532.826	529.783	498.587	467.663	455.635	395.058	245.462	173.064	137.415
	28.06	950.148	866.4	786.229	695.038	649.485	463.939	301.857	193.122	112.518	65.8991	42.3657	50.1057	68.7229	67.8221	107.651	107.576	140.134		28.06	483.857	443.666	447.597	404.148	334.527	220.782	159.795	123.828	128.757	93.5975	180.755	114.181	86.1542	254.499	212.352	54.9515	225.375		28.06	533.673	533.175	520.273	487.718	478.243	459.822	408.659	231.461	177.271	135.04
	28.07	926.724	842.991	788.186	689.99	613	440.211	301.673	193.289	97.2019	69.6575	45.6143	60.2264	73.1077	64.3222	100.483	115.725	126.666		28.07	475.015	441.517	446.462	400.722	348.777	215.371	148.76	94.7231	104.853	101.335	186.876	105.68	91.2843	219.248	229.073	81.3205	198.745		28.07	535.807	527.78	532.911	475.374	465.739	471.174	375.505	208.803	145.133	126.108
	28.08	880.654	803.734	797.503	690.494	569.419	405.001	319.574	205.094	87.4098	81.3695	54.8064	82.3921	90.9344	49.807	101.928	115.688	101.743		28.08	468.723	432.104	445.992	393.283	352.361	207.473	146.297	80.5033	89.203	103.542	183.409	98.3307	94.1089	210.31	240.271	96.6901	177.317		28.08	535.42	523.495	538.745	461.921	455.24	481.175	351.543	187.8	120.226	119.454
	28.09	866.329	801.186	771.511	678.697	568.823	376.594	293.314	192.079	108.413	90.9383	63.0403	70.9225	92.1383	44.928	97.228	98.197	99.7497		28.09	468.949	404.124	447.221	375.586	328.682	193.217	165.743	104.331	94.6527	91.6126	155.428	93.9248	91.0406	268.631	237.351	83.9432	169.184		28.09	528.59	522.046	527.184	445.638	449.865	487.72	351.079	171.028	113.805	118.626
	28.1	862.818	811.144	733.491	662.708	582.871	350.503	252.011	170.608	139.907	99.7772	70.9476	47.9944	87.6795	43.3317	90.4348	74.7604	105.568		28.1	467.75	399.223	432.724	369.325	311.695	183.717	174.374	114.311	94.5314	85.5204	139.715	91.7522	89.7853	289.823	228.19	70.0681	160.901		28.1	526.056	508.034	517.519	429.564	449.497	485.694	343.077	165.462	112.883	115.495
	28.11	847.776	799.055	710.917	633.506	540.304	360.745	228.69	164.541	137.853	101.572	57.4874	40.0736	76.907	48.856	89.9786	71.1017	88.9046		28.11	464.143	433.393	391.604	382.425	306.035	182.268	164.697	100.848	84.9791	89.3094	144.77	93.3606	91.5987	248.157	208.461	54.2831	152.364		28.11	530.795	472.758	511.062	413.846	457.607	469.157	322.315	178.866	121.274	108.464
	28.12	830.473	782.641	691.372	601.713	486.634	378.113	208.896	161.495	129.219	101.986	39.8367	35.0959	64.8964	55.7767	90.7654	71.3218	67.8326		28.12	467.973	450.125	370.712	386.642	286.773	187.033	160.213	88.9011	79.5605	86.0507	146.145	88.1268	89.6235	209.187	191.315	53.0087	141.563		28.12	533.82	468.603	510.943	404.55	443.266	454.555	330.343	183.652	122.673	111.995
	28.13	822.698	739.123	680.907	596.145	464.602	365.151	213.229	148.534	92.3469	95.543	58.5242	32.3321	57.9584	51.5533	86.5378	76.2284	82.2433		28.13	480.483	446.505	373.423	380.494	251.637	199.048	161.791	78.7235	78.9659	74.5679	143.225	74.9085	83.2275	173.365	177.181	68.6672	128.117		28.13	534.845	500.766	518.221	402.749	402.726	442.211	371.966	178.382	115.913	127.849
	28.14	815.134	694.916	670.904	592.505	445.327	349.397	219.559	134.962	53.9867	88.5443	79.4279	30.2236	51.2038	46.2927	81.9323	81.1211	99.0215		28.14	485.55	427.745	384.624	368.619	239.671	189.125	160.142	80.5888	86.5675	70.8583	143.854	71.4971	78.5654	139.76	150.81	68.5895	137.37		28.14	531.01	505.604	504.872	409.339	387.677	417.041	362.392	165.858	109.744	137.303
	28.15	774.633	739.397	645.143	579.112	440.209	311.01	230.317	132.212	61.551	80.9916	59.3284	56.9794	31.1361	32.0607	78.6307	62.6531	88.0444		28.15	484.567	396.677	402.724	352.087	246.537	161.369	155.871	92.2431	100.831	73.4672	147.368	76.0571	75.3129	107.958	114.492	55.7208	165.072		28.15	523.224	488.229	474.757	422.752	393.349	381.446	311.203	147.437	104.056	141.554
	28.16	741.691	774.417	619.898	564.975	432.715	274.824	237.609	128.317	68.1367	77.7472	41.9326	77.7691	16.039	21.3373	76.5912	46.9381	76.1987		28.16	471.519	381.158	400.621	337.556	253.843	146.752	141.377	94.7446	93.1754	74.4417	148.373	70.8702	77.6986	112.314	129.239	61.0881	160.451		28.16	502.008	487.064	474.561	415.528	372.63	358.806	294.196	141.621	99.6734	139.917
	28.17	772.202	730.03	598.974	544.583	405.282	257.122	215.819	114.819	66.5086	110.663	47.229	48.484	42.66	40.0624	85.1432	54.3303	57.0636		28.17	451.737	374.319	387.239	324.141	261.394	139.469	121.177	92.137	73.284	74.5038	147.979	60.2423	83.2314	136.853	172.493	76.6351	137.786		28.17	473.297	494.946	491.065	396.782	337.179	343.398	296.268	142.841	96.0193	134.994
	28.18	780.517	687.962	583.829	526.774	384.365	241.403	193.796	104.325	67.46	128.528	50.9494	26.4955	61.8894	53.1502	90.7901	58.7279	45.7065		28.18	433.552	374.049	366.327	308.32	261.41	130.796	121.556	88.4088	65.4014	83.3941	139.264	74.8679	89.4193	123.701	171.119	68.4338	129.36		28.18	478.087	484.168	484.833	379.366	346.62	354.894	292.855	125.425	99.8797	120.384
	28.19	698.127	655.369	592.292	519.511	390.077	233.787	170.819	106.107	78.9521	84.8869	48.2302	34.3244	50.9126	43.2017	84.5653	50.8875	66.1343		28.19	415.953	376.187	342.657	291.616	258.667	121.615	129.473	84.2701	61.9177	95.5182	127.501	98.7441	95.8474	96.7428	153.397	51.5332	126.15		28.19	495.149	466.554	470.273	362.436	372.504	376.244	287.433	101.181	106.493	102.226
	28.2	643.775	623.022	595.009	503.862	392.319	227.498	156.46	106.558	81.7096	54.9181	45.1884	42.7718	44.343	37.8661	79.702	42.6964	84.0132		28.2	400.236	364.684	350.192	283.926	241.759	114.392	131.223	57.704	66.5036	76.9452	119.496	87.5422	110.801	90.3026	162.365	58.2815	122.217		28.2	508.987	461.434	467.309	385.5	354.127	386.023	284.133	116.55	96.0827	86.2248
	28.21	659.166	591.288	583.432	467.349	385.928	224.511	163.538	103.698	62.7393	58.9587	41.3445	52.7577	48.7359	44.0051	78.2252	33.6326	95.5523		28.21	384.928	350.229	364.481	278.187	221.785	107.594	131.638	26.2828	72.8367	51.7267	112.304	68.7465	127.6	88.3041	177.111	70.1495	118.128		28.21	522.127	459.017	466.855	417.221	326.167	393.297	281.293	140.495	81.9873	70.69
	28.22	662.216	575.776	559.665	443.678	383.043	223.762	161.482	106.326	51.0487	60.1335	47.7429	60.7965	49.4388	43.1307	76.6462	33.4558	97.578		28.22	394.008	340.562	345.474	277.85	227.706	129.046	117.922	36.4113	81.9802	65.2364	107.789	75.0836	90.5666	99.8216	174.39	58.7497	128.277		28.22	498.391	481.855	463.813	383.599	327.492	351.379	268.589	121.537	70.3325	69.9363
	28.23	644.862	587.086	515.741	441.24	385.954	226.712	144.324	118.03	51.3941	56.5705	71.0753	65.616	44.0405	30.6605	74.8985	47.9721	83.8744		28.23	405.405	331.353	323.243	278.068	236.059	153.144	102.906	50.5231	91.3571	82.42	103.515	83.8624	48.5059	112.594	169.966	45.1761	139.738		28.23	471.148	507.033	460.49	343.77	331.604	304.828	254.88	98.5021	58.9016	70.5736
	28.24	617.293	569.777	491.841	427.481	376.56	224.85	138.421	116.413	55.3736	59.3903	74.109	66.2733	30.3056	22.8917	75.7936	51.6308	87.4729		28.24	403.098	321.13	293.041	293.66	218.248	146.002	113.611	57.3782	84.7545	76.1049	92.3326	102.118	73.5746	105.5	156.549	60.0831	126.294		28.24	462.047	493.704	443.403	340.351	321.427	302.563	217.584	97.8005	42.68	57.483
	28.25	578.067	519.807	490.792	400.803	353.122	217.496	145.364	99.5942	63.5005	69.4947	53.9767	62.1806	7.05639	20.4882	79.7047	42.8986	110.817		28.25	399.486	312.359	267.233	305.849	200.711	139.172	121.571	62.1707	77.9913	68.3827	82.3357	118.845	94.8496	99.8987	143.418	72.9479	115.156		28.25	454.675	479.252	426.818	338.028	310.138	300.323	184.298	96.1982	29.5562	45.0942
	28.26	552.614	507.547	463.143	382.26	332.754	198.497	144.792	95.4606	50.1186	78.096	34.9582	65.2289	5.30986	30.0417	77.6801	49.8265	116.686		28.26	383.059	317.853	284.552	284.643	185.866	135.419	102.594	46.7184	69.6513	46.8482	83.9741	120.561	78.8861	108.946	133.087	65.7686	126.655		28.26	464.266	453.78	415.158	346.474	287.936	298.33	190.357	85.7559	46.8365	39.5939
	28.27	538.108	525.26	414.35	370.183	314.825	170.241	138.246	101.409	19.641	85.5028	16.825	73.9529	20.6542	49.0988	70.9375	69.2014	108.663		28.27	366.638	318.218	296.961	260.742	176.286	129.531	89.2871	36.2376	62.5598	32.1908	84.7569	116.775	67.5934	114.696	124.137	57.5402	132.562		28.27	470.123	429.565	402.084	351.384	266.994	296.355	194.255	76.1947	59.2729	37.2661
	28.28	536.565	501.86	402.562	355.014	291.051	172.063	132.354	93.2396	29.1257	69.4687	24.9068	74.2252	29.2733	51.0774	68.6696	78.278	98.4038		28.28	350.244	295.627	287.39	224.779	190.278	114.088	101.364	48.0117	61.0562	48.3193	81.71	88.3574	77.2097	105.686	121.366	44.6157	113.434		28.28	459.262	410.972	382.68	340.463	251.694	294.453	188.473	70.5784	50.0255	49.1397
	28.29	542.086	456.059	410.936	338.16	264.09	190.273	126.818	77.377	60.385	40.6623	47.2727	69.8924	34.2279	43.7502	68.8397	81.743	86.9254		28.29	339.728	278.495	278.627	196.385	198.291	102.334	106.307	51.7728	60.9	64.0243	79.9812	67.6647	87.1416	95.3426	119.488	37.7783	103.71		28.29	446.18	401.366	373.548	329.871	243.985	286.349	179.965	70.4327	45.5652	53.0473
	28.3	501.069	425.098	393.116	310	261.99	189.839	119.7	84.9329	69.859	48.4179	60.2603	48.849	34.0083	37.8262	60.9808	75.2581	98.181		28.3	344.889	275.917	272.022	188.173	190.361	100.414	92.2291	34.1677	64.3364	78.6004	81.7676	67.5709	97.9152	81.4435	119.992	47.1721	119.062		28.3	427.175	415.721	391.804	320.153	256.514	261.707	164.187	84.8741	53.8697	35.7135
	28.31	443.484	399.42	365.969	277.816	268.741	182.768	112.02	100.827	71.5765	69.1911	69.909	21.856	31.9462	32.4019	50.2633	65.2303	117.531		28.31	340.87	267.224	253.638	185.432	183.972	106.348	87.3748	24.5739	61.546	78.4625	77.9825	69.2712	99.5666	84.0863	120.116	55.3778	130.469		28.31	410.513	425.593	392.781	309.965	261.803	249.138	156.619	100.252	59.3516	22.0454
	28.32	448.847	400.23	368.168	294.16	263.195	165.034	100.65	81.9457	57.4157	49.737	61.0389	33.3403	35.4042	43.4677	56.6091	53.081	105.053		28.32	320.735	247.796	214.573	192.295	180.288	126.074	98.714	29.0458	47.8235	52.4911	64.4157	74.1221	85.2012	115.773	119.576	61.4971	134.952		28.32	397.965	427.59	363.42	298.95	254.38	257.768	163.466	117.275	59.878	14.8133
	28.33	467.324	406.558	376.481	320.615	255.087	145.078	88.5122	55.8195	39.9468	21.9017	48.3107	52.8411	40.0122	57.9691	66.51	40.4895	85.9429		28.33	306.326	230.984	197.592	183.747	179.236	127.91	109.591	33.7765	50.8781	37.7326	71.8141	80.2118	75.372	125.241	120.902	69.9276	138.837		28.33	407.698	409.532	346.72	280.929	241.339	256.736	169.73	114.859	55.533	12.2903
	28.34	434.957	398.958	372.369	282.697	236.427	125.14	88.0628	79.4891	40.4015	40.6386	34.3475	44.8631	30.4433	48.7203	64.5813	40.7808	86.8402		28.34	298.831	217.332	207.276	156.591	181.362	108.147	119.91	38.8197	74.1899	36.5124	104.526	87.7978	71.0198	107.882	124.482	81.1487	142.001		28.34	444.334	367.259	345.307	254.447	221.515	244.04	175.288	88.9728	45.3059	15.4534
	28.35	398.128	389.972	366.946	239.291	216.854	105.321	88.6795	107.138	42.6347	63.3029	20.4701	34.6407	19.6768	37.4926	61.6114	42.2999	89.7416		28.35	290.453	222.477	212.523	159.111	170.198	97.0303	115.724	22.5866	72.6721	36.0356	113.359	89.2601	77.5628	102.822	122.41	82.294	139.407		28.35	446.698	352.734	334.699	240.567	212.467	217.616	175.461	75.3716	37.6051	19.0812
	28.36	373.454	363.428	336.637	231.792	201.454	100.314	91.592	73.5032	66.5314	54.6358	31.4186	52.1035	18.1918	45.2429	61.0896	52.9921	119.194		28.36	281.334	243.433	214.039	186.59	147.857	93.1858	99.3403	-11.5415	50.271	36.1841	102.109	85.5723	93.2696	108.104	115.585	74.965	131.972		28.36	420.237	361.547	316.358	237.283	212.484	179.646	171.105	72.1033	32.0292	23.1003
	28.37	353.004	336.728	310.178	226.012	188.876	97.4014	93.5968	44.486	84.9443	46.8554	40.7345	67.4318	17.276	53.0454	61.2921	63.0626	141.37		28.37	281.261	248.14	207.303	193.465	139.306	94.5942	96.7234	5.5441	44.2498	40.5764	95.6244	91.8382	89.7898	102.952	119.31	67.1686	132.817		28.37	394.011	356.651	309.201	236.885	197.143	177.649	161.374	62.8023	30.4083	22.3765
	28.38	371.429	308.593	319.149	236.064	202.281	113.767	87.2453	57.9666	52.8839	47.2354	35.0628	63.1136	21.5992	61.3284	68.1618	67.4127	96.5641		28.38	286.426	243.437	195.79	188.41	138.74	99.0444	102.078	52.2841	47.6874	47.4261	91.8994	103.868	75.2	91.758	129.142	59.1015	138.457		28.38	367.922	343.817	308.521	238.156	172.908	196.482	148.53	50.0084	31.0775	18.9066
	28.39	384.444	285.074	319.919	239.293	210.937	122.453	83.7774	68.5883	29.0536	47.1954	33.0158	57.5573	26.7245	65.6493	74.4951	71.6197	66.5472		28.39	274.568	243.726	167.813	182.517	136.254	92.4946	95.0822	57.6778	53.9809	48.6534	101.19	103.37	71.1769	82.9031	122.59	77.4552	145.587		28.39	368.032	339.654	294.91	227.494	172.622	194.066	144.254	55.6993	37.9528	7.60499
	28.4	374.111	281.473	285.294	213.077	199.105	97.9992	92.7524	66.8729	40.7378	45.3423	46.106	46.6576	35.3118	52.874	78.5141	75.2099	100.347		28.4	256.202	245.923	133.544	176.304	133.035	81.7399	83.3644	47.2655	61.3661	47.7311	115.456	98.0827	71.1932	74.9427	109.775	105.909	153.287		28.4	378.159	338.806	276.356	212.27	181.492	183.527	143.253	68.4565	47.2004	-6.69056
	28.41	360.106	278.903	257.947	197.472	184.196	87.5071	91.2527	67.4702	46.8289	44.3553	53.1548	36.6654	39.8139	46.0739	81.8585	74.3977	121.096		28.41	248.554	215.513	155.99	173.295	131.071	72.1932	70.7083	45.0545	62.5991	52.0433	103.415	95.2633	81.3389	76.3558	105.445	88.3234	156.583		28.41	387.131	307.648	266.921	211.745	177.825	157.904	144.043	63.0983	40.1694	-6.14022
	28.42	336.577	279.007	249.477	209.39	161.31	113.226	62.5864	74.0655	38.4138	45.6144	44.5353	29.0267	33.7209	54.7705	83.4537	62.1683	107.999		28.42	243.361	177.631	191.431	171.02	129.395	62.9235	57.8375	44.7227	62.4224	57.5549	85.3462	93.0093	93.8059	79.9166	103.059	60.1883	158.87		28.42	395.838	269.545	259.575	214.589	171.286	128.824	145.243	53.5894	29.4081	-2.18818
	28.43	317.819	275.896	241.864	207.041	159.241	120.529	42.2052	74.4972	34.5677	53.3608	37.3353	20.7678	32.5873	54.0122	81.0197	63.6684	96.4831		28.43	229.282	188.729	191.174	163.842	120.688	86.7106	67.4613	37.8652	72.6297	53.3859	88.1078	75.0237	74.7364	89.1823	102.987	55.9656	134.977		28.43	376.911	273.666	244.406	206.398	174.675	131.584	140.106	46.5685	41.1981	5.51873
	28.44	307.237	267.275	235.717	180.236	192.86	96.2645	36.0273	64.3627	38.5541	72.2285	32.5686	11.4458	39.9557	37.0456	71.6784	88.7046	87.6767		28.44	214.256	205.046	187.114	156.141	111.233	114.02	79.4817	30.385	83.9433	48.2376	93.0888	55.3621	52.3072	99.0556	103.162	54.2905	108.295		28.44	355.04	282.286	228.403	197.03	179.121	137.736	134.295	39.8125	55.3907	13.6716
	28.45	299.738	262.709	235.237	174.516	197.137	73.0209	37.0173	56.7344	45.2884	79.938	33.5743	16.2315	38.8029	30.0923	69.5273	88.7136	91.2405		28.45	206.319	186.471	175.177	147.142	111.85	99.2591	80.2362	38.0964	74.7282	52.864	90.6579	62.4663	53.2133	110.551	102.028	44.9057	105.895		28.45	335.825	265.251	220.249	168.985	174.263	138.88	135.121	33.6723	36.297	19.1318
	28.46	295.876	262.931	241.448	193.691	166.77	50.983	46.4709	52.0653	55.2671	74.4725	41.3951	37.6748	27.5887	34.9621	75.8657	59.1722	109.41		28.46	198.82	168.684	163.371	138.593	114.118	86.0861	82.2266	44.9288	66.9825	57.4478	88.5081	70.5471	54.1846	120.837	100.087	37.8347	104.619		28.46	318.084	250.266	214.039	144.528	168.725	138.938	133.894	30.2922	19.6551	23.5185
	28.47	275.901	251.314	241.723	206.495	140.394	52.3943	49.8396	43.4547	55.7523	68.578	43.306	39.9348	29.5771	42.2567	77.0479	49.5677	108.056		28.47	195.62	161.839	153.522	135.033	133.703	93.0582	98.4517	41.1517	76.6427	60.9078	89.9231	87.4721	54.2927	117.825	89.4304	56.5138	113.958		28.47	316.242	259.365	228.501	160.458	156.405	127.495	109.817	56.9669	31.9917	16.3806
	28.48	242.671	229.959	237.116	214.06	117.301	73.0924	48.2036	31.6021	48.4292	62.3305	40.3559	26.4167	42.5325	51.5454	73.989	56.3609	90.6446		28.48	194.158	156.226	144.842	134.446	148.15	98.1672	110.222	38.612	83.2625	63.2141	91.2533	96.8958	57.7381	112.68	80.295	69.1154	120.347		28.48	311.706	261.583	237.07	169.741	142.03	119.546	92.3718	78.6152	39.9003	14.033
	28.49	231.305	219.928	218.144	197.823	112.771	81.734	53.2495	54.4956	52.158	59.6539	31.3307	23.727	45.6327	47.3902	65.1102	49.9549	91.6676		28.49	200.938	156.46	141.708	147.951	138.232	94.4395	100.865	41.9403	75.4639	60.0495	92.1805	70.7443	77.0102	97.4206	78.3743	52.8946	112.747		28.49	294.391	231.168	217.697	147.497	117.905	128.168	106.372	76.4255	26.8097	34.4028
	28.5	232.298	216.298	191.052	168.131	118.735	83.5593	62.0729	97.0325	62.1348	58.9961	18.8709	27.1605	43.1614	35.6345	52.941	36.087	103.112		28.5	205.62	154.915	139.178	156.735	131.252	98.057	91.3637	43.477	69.6983	62.0704	94.4298	54.5216	89.6368	86.8787	81.5831	40.3058	111.435		28.5	284.607	204.201	198.729	131.339	103.871	130.455	113.327	71.527	20.0199	44.5998
	28.51	224.19	214.141	185.163	155.707	107.118	90.3152	69.6464	85.6846	50.5622	59.5469	29.2942	22.1084	40.0105	24.3688	54.2991	52.5252	101.926		28.51	204.462	148.418	138.329	152.376	132.455	122.122	81.4576	40.0262	69.5921	78.5279	100.36	65.94	83.7639	89.4679	99.0709	37.8287	127.627		28.51	295.787	186.834	180.888	132.118	98.2752	115.108	100.667	59.0882	30.7707	26.4773
	28.52	212.699	212.531	187.156	149.703	88.9643	98.904	76.7553	54.3033	30.9779	60.5469	48.2249	13.9015	36.6068	13.2854	60.6866	80.2306	96.0429		28.52	192.29	139.886	139.611	147.607	128.883	134.66	75.0677	38.0793	75.76	83.8178	95.4364	74.5359	77.9777	88.9702	111.935	45.2781	135.774		28.52	289.025	183.02	166.791	123.887	102.963	101.992	92.2543	50.6324	34.9129	14.8108
	28.53	209.611	187.746	172.616	130.752	100.072	75.7798	74.5146	43.6036	34.3107	49.9923	49.1616	17.4594	35.9181	35.3018	68.9795	80.1241	85.2782		28.53	160.057	127.646	144.775	142.094	116.614	126.2	75.0827	38.8719	93.3563	68.7659	70.7428	77.9908	72.3489	82.8495	116.378	70.8092	129.268		28.53	249.583	203.893	159.515	99.2428	94.8483	92.9425	91.5764	49.4318	27.0169	14.9042
	28.54	208.38	157.842	154.425	108.941	117.641	45.6526	70.2092	37.471	42.7039	36.886	46.1245	23.6152	35.8289	64.6275	77.6932	73.8763	73.4354		28.54	142.745	117.611	135.956	143.979	106.544	107.818	70.9556	43.2108	92.4617	51.8876	70.5579	80.7531	77.7101	79.0945	112.013	85.8711	119.451		28.54	223.146	206.724	150.628	91.2396	95.8258	84.5098	91.3103	37.2071	21.1826	20.7595
	28.55	201.525	173.078	154.298	131.311	115.885	60.3779	54.0383	30.7629	39.0658	48.5991	52.1782	27.082	36.6485	45.6179	73.6987	78.5905	88.0215		28.55	144.074	110.328	109.667	155.11	99.2231	77.0373	61.6535	51.9805	68.4644	32.7276	100.995	82.6497	96.8025	78.2956	96.6421	87.8528	105.495		28.55	212.959	187.012	139.726	104.028	108.163	76.8483	91.5587	11.2088	17.924	33.8138
	28.56	194.109	192.818	155.974	158.09	112.2	79.579	36.6832	23.9975	34.2268	62.7889	59.1393	30.2804	37.5589	21.7846	68.4359	84.3986	105.245		28.56	155.152	115.568	99.5324	144.699	101.128	63.8882	72.5358	50.978	60.0851	25.1324	106.03	81.75	91.6639	78.2828	98.1167	75.7355	102.311		28.56	203.045	176.414	145.293	111.816	105.059	86.134	79.6939	14.6463	23.8893	32.3472
	28.57	192.38	155.226	166.607	139.372	102.28	56.4019	32.9652	33.2962	29.4376	50.3733	49.38	30.0908	21.5896	32.0385	78.6244	71.5782	78.5898		28.57	174.716	131.705	103.456	115.541	111.061	66.0821	100.983	41.4716	65.2969	27.601	88.9606	78.417	65.4398	78.9538	114.251	51.3494	108.502		28.57	193.37	173.746	165.189	115.254	88.5184	110.167	57.2879	43.6988	37.8815	18.2447
	28.58	189.115	122.363	175.892	120.513	91.9915	36.7035	31.7032	40.2087	26.2245	39.338	41.2953	31.3023	8.68814	41.4659	86.1742	60.6471	55.5041		28.58	175.983	141.137	121.16	103.679	114.066	72.8583	107.974	43.1153	74.0892	35.7133	85.5306	74.6021	53.3711	80.3066	110.669	38.2953	123.6		28.58	199.303	183.544	165.951	109.993	78.9947	101.538	46.1255	57.2831	43.0814	22.8877
	28.59	170.189	137.932	171.425	100.502	77.9868	52.6371	55.3319	22.7591	39.0371	42.5005	50.3392	46.7841	27.0831	42.2817	66.8005	69.0404	68.9846		28.59	166.264	146.544	147.136	102.203	112.909	82.3857	102.084	51.4537	85.0314	47.2139	90.2897	70.4982	49.8015	82.0687	95.2493	32.045	144.045		28.59	214.607	200.828	155.224	99.51	73.6841	73.2973	41.7138	61.5803	43.0026	38.7855
	28.6	153.497	149.511	164.839	90.0933	67.6548	63.3758	72.3829	13.1323	47.7046	44.6243	54.9178	59.3104	41.0488	44.3689	54.3166	72.9078	79.1956		28.6	153.486	148.49	155.753	108.154	102.955	79.4567	95.6308	46.0669	74.0764	55.9059	93.6379	71.7854	57.5551	83.4506	94.9612	28.521	136.22		28.6	212.637	169.483	141.291	106.703	84.9227	73.2399	40.5818	48.2921	45.2889	42.6422
	28.61	147.002	142.874	148.578	123.523	74.0908	50.3984	59.4035	39.2203	37.4469	42.0065	39.1106	58.3438	34.7934	52.261	73.2883	56.1131	74.4797		28.61	139.488	149.058	157.449	117.066	89.4938	71.5622	88.9535	35.209	54.3923	63.4782	96.4234	75.2218	69.8225	84.6807	100.705	26.0838	117.125		28.61	203.78	118.753	126.08	120.943	102.758	84.4175	40.7571	27.9937	48.5179	41.6987
	28.62	142.444	139.001	133.698	140.025	82.5918	39.727	48.8079	56.6155	32.1655	42.5782	34.047	55.9974	33.4756	55.2349	77.5307	46.7112	69.7591		28.62	141.859	135.749	145.868	116.113	101.498	75.4988	78.9024	40.4918	81.5004	73.3053	94.9221	80.9956	67.8394	82.1791	105.373	29.853	120.072		28.62	198.403	137.885	143.418	106.438	86.1074	79.5075	45.7315	27.4108	27.4477	32.8072
	28.63	143.126	142.607	122.555	110.718	96.6804	35.2962	44.6631	50.4866	40.3508	51.7814	58.0583	49.9177	45.5198	44.9	41.9133	57.3159	65.0253		28.63	148.192	119.082	131.074	112.772	119.667	82.2992	68.0346	49.6814	119.935	83.6783	92.3832	87.3352	62.407	78.7742	109.781	35.1245	128.354		28.63	193.868	173.928	168.633	84.974	61.1088	70.7037	51.8675	31.5999	0.74751	21.9918
	28.64	141.095	148.157	125.533	90.0222	99.6434	34.0809	46.5185	46.1943	42.1359	54.0817	62.094	47.4335	50.0245	38.0465	26.8928	64.2571	68.5014		28.64	134.819	109.207	128.197	112.872	105.88	77.3431	68.1405	36.6893	104.066	65.9891	101.231	104.986	59.7313	76.5191	101.168	30.5472	117.325		28.64	187.96	166.626	135.235	79.5772	60.1624	72.3521	55.3199	31.3336	0.44313	18.7506
	28.65	134.238	157.163	153.621	84.6388	82.8237	38.5833	59.0425	45.1678	32.5202	44.1059	30.6115	51.3429	41.1229	37.3831	48.4952	64.6844	86.5752		28.65	119.142	100.127	126.715	113.375	88.3548	71.0115	69.5303	21.1019	81.8453	45.0168	111.41	123.961	57.378	74.3986	91.0315	24.8175	104.036		28.65	181.891	154.253	94.9794	76.0603	62.0301	75.2233	58.4582	30.546	3.22705	16.3956
	28.66	128.938	155.959	152.076	80.4725	82.2866	47.5733	47.8515	47.0533	35.3804	40.368	28.173	46.7945	43.5363	39.3596	62.7081	60.1264	98.9644		28.66	121.034	112.999	125.173	95.6629	81.6161	83.0446	80.174	33.7531	79.2066	71.1342	97.0392	98.9305	52.654	73.1404	74.5714	20.5741	86.5031		28.66	157.118	133.33	94.2551	71.7723	64.0737	65.1668	57.3519	32.5107	8.76236	23.2858
	28.67	125.538	142.282	114.326	77.7932	101.642	62.0459	7.68704	52.5922	53.4825	44.3569	61.2182	31.9133	59.7735	44.5613	67.8928	49.478	104.408		28.67	124.501	124.749	123.117	81.1044	76.0893	94.5385	90.8269	46.1873	77.7307	94.7892	85.1287	76.9943	49.3688	71.6568	61.114	18.8162	71.0411		28.67	134.27	114.304	94.9749	68.0497	66.2657	55.5522	55.9261	35.0194	13.8249	29.4904
	28.68	126.822	136.82	100.005	78.891	99.8766	58.8793	13.8499	43.5817	60.4975	36.8143	66.3216	36.5194	61.8081	57.8363	60.7574	46.5543	104.317		28.68	144.061	118.792	114.8	108.441	83.4411	96.1048	99.9148	50.8452	86.9359	79.7702	107.783	100.905	64.1247	67.2585	85.5497	47.2051	81.6989		28.68	138.379	120.029	106.199	71.3855	70.2433	53.6898	51.3604	43.6868	12.6008	25.6281
	28.69	132.092	138.35	105.623	83.203	80.1362	40.7013	59.4389	22.1113	58.0768	19.4584	47.6459	57.7099	51.7558	77.9819	43.1373	50.2048	99.515		28.69	157.262	114.296	111.002	129.282	88.5664	93.1421	104.902	52.3729	93.8107	68.8478	127.26	119.067	73.2738	63.5335	100.707	66.9213	89.0099		28.69	140.856	122.624	117.238	73.1374	72.3495	54.2391	46.7175	50.011	14.4211	23.0898
	28.7	123.453	137.951	108.03	87.6694	80.7851	39.6365	64.9801	22.8317	51.1542	17.287	43.8143	59.3687	49.0361	77.6162	53.5804	58.7827	91.74		28.7	138.439	117.155	129.96	117.411	82.4793	67.3724	89.2405	38.137	88.9507	78.5531	130.74	108.275	54.188	63.1974	69.1382	42.9638	79.4678		28.7	135.123	109.46	127.344	66.9129	65.0318	66.9341	41.6851	44.5354	31.5726	27.219
	28.71	106.659	136.42	108.555	92.2263	93.3891	48.6062	47.0397	36.5636	41.5919	24.019	48.6865	49.5752	50.6157	65.2238	80.4784	70.2499	82.2217		28.71	121.803	111.845	134.058	112.172	77.4497	51.0109	80.0839	34.1463	85.93	83.8188	130.905	97.1327	48.0464	64.4023	50.3142	25.6759	66.9656		28.71	133.921	94.8486	125.433	63.9374	60.3044	72.1446	41.8435	40.5498	39.7308	35.2894
	28.72	120.671	135.375	107.507	90.5168	102.319	29.7938	55.9751	28.888	41.8444	33.9609	56.2349	57.861	62.2148	51.6688	78.7761	72.767	87.7473		28.72	111.53	82.7757	94.926	126.225	75.4965	62.0174	89.8505	59.9592	88.2601	76.1694	121.427	84.9685	79.5596	70.0894	68.5639	27.79	45.8522		28.72	145.905	76.0246	88.5624	70.4134	63.1123	55.5826	57.1018	40.8993	21.7268	54.8242
	28.73	146.633	134.52	105.848	86.3768	109.825	0.20519	75.3354	12.9087	45.904	45.148	64.8211	73.1595	77.7003	37.6626	65.9803	71.8126	99.1084		28.73	110.266	65.927	71.0327	129.053	81.0854	71.5018	92.4128	74.6357	92.4672	72.6048	118.469	83.8672	92.1673	72.5757	75.9922	32.181	37.111		28.73	146.149	69.3583	74.7579	68.7685	63.7679	46.0519	61.9629	36.8376	16.1018	62.1159
	28.74	140.199	108.525	121.157	62.0503	97.7685	11.1485	72.5708	39.0888	40.3252	52.3257	71.9606	76.879	70.9463	40.6534	45.8779	65.7937	97.048		28.74	126.031	72.1816	75.9478	110.662	100.932	78.1088	81.3552	68.259	100.223	76.7621	127.835	103.68	69.0342	69.0105	62.9626	40.8767	51.7592		28.74	124.2	85.6768	104.559	51.7714	60.3542	49.8136	47.1681	24.4371	33.8794	46.2615
	28.75	126.199	76.6583	140.428	33.0091	81.1431	31.573	64.6386	75.1158	32.495	58.5669	78.7621	77.8939	58.998	47.6139	24.069	58.5919	91.8528		28.75	134.879	81.8811	77.9972	98.6368	113.778	81.7297	75.3431	59.8627	99.8358	85.5049	129.213	113.279	64.4497	64.633	63.5778	45.2809	70.6195		28.75	107.089	91.2842	109.702	44.3509	67.3059	58.1755	42.2751	17.4045	50.77	38.0729
	28.76	109.486	75.1361	122.905	54.0963	65.4713	48.3642	62.5413	70.314	39.4541	63.6788	67.9892	85.5877	68.7741	50.2488	47.9562	31.1664	79.1446		28.76	134.781	96.0351	76.3415	94.844	117.571	81.4894	75.8554	48.855	88.921	100.177	120.263	109.67	83.8491	59.2053	81.8363	44.136	94.9262		28.76	96.2332	83.0415	82.9595	49.3135	87.6604	72.4856	50.1862	17.3009	66.514	39.7963
	28.77	92.4744	76.9557	101.329	80.7041	49.9043	64.7536	61.0866	61.0159	48.0418	68.6663	55.281	94.0168	80.9424	52.4074	76.8756	1.51369	65.609		28.77	136.503	90.5123	85.5533	93.193	107.249	90.7625	76.3926	43.0938	84.8163	104.464	120.008	114.786	79.5391	54.6058	79.5726	43.3919	103.587		28.77	96.9531	70.4768	72.3575	48.712	82.1462	72.4028	55.1809	14.6753	67.8141	49.0803
	28.78	81.997	94.4798	97.8807	75.4683	63.4525	45.1579	55.003	55.3386	37.9775	51.4432	71.6298	80.8174	87.5325	63.8269	68.5518	14.7209	52.5641		28.78	139.863	67.2751	104.549	93.4703	84.2173	108.6	76.9521	42.056	86.8424	99.4031	127.581	127.758	53.8841	50.7518	58.8334	43.009	98.1617		28.78	108.094	54.0214	76.2867	43.1012	53.3428	59.3623	57.55	9.79338	56.1107	65.1711
	28.79	73.2409	109.092	93.9189	70.9007	75.3741	27.5031	49.9226	50.4952	28.6189	36.7873	86.6692	68.982	94.1667	73.3124	60.1946	27.8017	41.3111		28.79	130.846	62.3679	102.493	91.9523	70.7503	109.444	82.989	42.3651	90.6068	96.8401	140.649	128.749	52.3083	58.4499	62.2541	41.6032	90.8552		28.79	113.261	57.8023	80.4575	40.9836	41.5762	47.6391	62.8995	15.248	48.9075	66.382
	28.8	83.316	89.0756	82.2634	77.2055	65.844	35.5746	55.4243	54.7295	29.1898	53.5264	83.8573	74.8485	101.879	59.9216	55.3188	35.0098	50.315		28.8	114.126	68.8689	87.3336	89.3166	63.2358	99.7112	92.4348	43.5125	95.453	95.8319	157.136	122.283	65.7186	73.3376	80.7116	39.5609	82.3779		28.8	114.709	74.1778	84.7788	41.0399	40.4128	36.7355	70.1038	27.1358	44.5051	58.3321
	28.81	95.3361	72.8145	73.557	78.7426	59.2881	43.6913	58.6234	58.5994	30.7706	67.685	79.9286	80.8786	109.755	51.4055	51.0045	39.1637	59.8036		28.81	106.101	72.105	79.7937	92.2641	54.0916	87.1755	89.3317	53.0912	104.834	106.48	173.091	131.409	77.2674	78.2727	70.588	26.9979	79.9951		28.81	109.201	70.1346	73.0291	51.0427	34.9301	41.2097	50.7785	41.2725	54.3344	66.3169
	28.82	116.772	74.7316	79.1261	57.2025	67.1278	52.0272	50.676	60.7058	37.2397	69.3528	70.5945	87.7012	118.429	66.4846	49.408	28.5344	71.6382		28.82	101.689	73.9849	75.4188	97.5308	44.2706	73.4755	81.016	66.1722	116.1	121.971	188.825	147.01	88.0432	79.0738	48.5922	10.0648	80.1437		28.82	100.804	57.6095	54.6039	65.1772	27.6533	52.0717	20.433	56.3435	70.0756	80.9622
	28.83	121.715	76.2364	85.5508	49.7155	74.6663	58.695	42.7139	69.9675	37.5715	72.5014	65.0922	92.0688	130.237	79.6244	50.0011	23.3655	75.487		28.83	99.2845	70.6832	77.7495	91.9824	71.5316	63.7862	68.9757	67.3932	111.363	134.475	214.883	168.394	73.9199	79.5961	52.6699	7.42555	68.6453		28.83	86.9833	69.8415	53.8257	51.3864	33.9047	34.1958	21.4629	58.2377	61.6234	76.894
	28.84	80.0487	76.5764	94.3937	81.9441	81.3536	60.6486	34.7103	99.4514	20.5584	79.8345	70.4187	89.4992	150.902	87.2834	56.7821	33.6288	56.7674		28.84	97.3931	66.0589	81.7919	83.6736	108.258	55.1208	55.9847	65.5872	102.542	146.217	243.577	191.255	53.4413	80.0473	63.4029	8.43453	54.1741		28.84	71.7785	88.3925	57.552	30.468	43.6093	8.98485	30.5012	56.7686	46.9962	68.0493
	28.85	63.169	84.8918	94.5885	89.7588	85.647	60.9265	25.7667	109.416	16.2594	81.189	77.8055	97.2979	176.391	92.4839	60.2671	44.5569	49.2979		28.85	102.527	69.1974	68.7212	87.8348	98.1242	52.5256	68.3288	74.1518	112.18	159.825	268.463	209.975	48.2958	73.5567	57.2164	18.0244	46.3034		28.85	79.8911	78.093	68.7609	26.8252	32.0644	21.1241	55.6642	42.181	61.3709	89.7577
	28.86	92.0196	107.922	78.8277	52.531	85.5233	58.1126	15.0884	83.3685	35.4173	71.5136	88.9934	124.226	210.783	93.1483	57.6712	56.7121	62.5846		28.86	108.557	73.3268	53.466	93.5878	82.0092	50.7053	83.9068	84.0402	124.174	173.671	292.862	228.166	45.1074	66.1798	48.9956	28.7096	39.2753		28.86	90.9801	64.1107	80.9251	25.3876	17.8071	38.031	82.8855	25.9187	79.4476	115.366
	28.87	97.4493	113.602	72.2951	27.3848	82.1348	52.8705	27.1934	71.2512	54.2261	74.0208	94.9415	153.128	243.236	95.7353	56.0676	61.7548	68.3715		28.87	92.5691	84.5497	43.8942	92.2404	88.2726	66.8156	78.1577	79.5382	122.436	211.038	350.329	233.848	42.6514	63.9212	54.2441	24.2505	45.1156		28.87	87.3804	71.1084	73.0052	31.7834	37.4347	47.6493	45.1555	41.0573	99.3504	120.537
	28.88	73.2685	97.3474	77.4295	17.5129	74.6188	44.5584	68.103	76.7458	72.5939	91.9304	94.2651	184.525	273.239	100.753	55.7182	57.8052	64.6765		28.88	77.9862	94.2699	35.5878	89.4033	94.483	82.9691	73.8393	76.0422	123.149	247.542	406.811	238.71	41.925	62.0719	58.4462	20.6711	49.0679		28.88	82.5524	75.6332	64.9321	37.7342	55.9786	54.8233	10.4218	56.0032	117.605	126.236
	28.89	65.0562	95.0911	87.2057	27.602	68.5913	37.2291	70.0722	70.4942	69.2102	97.547	91.4528	217.676	272.414	99.656	50.986	55.3672	60.2127		28.89	90.1771	80.7637	43.0113	68.1785	92.6117	93.8385	96.4198	91.2651	162.441	264.331	438.734	236.288	65.0159	64.236	43.6733	34.2974	22.5393		28.89	65.4621	38.8764	61.3235	34.9259	48.326	30.3956	38.6782	57.9603	112.344	145.994
	28.9	70.9035	105.16	101.069	55.2661	63.8747	30.7648	37.7551	53.9006	46.6747	92.3402	86.76	252.371	244.447	93.1752	42.3949	54.2602	55.072		28.9	96.798	68.0221	50.9481	52.4676	88.5328	100.716	116.793	104.733	206.304	287.895	464.81	233.642	83.978	63.6087	35.041	42.5862	3.95966		28.9	50.6119	14.1303	58.3743	32.0561	39.1215	11.1892	59.9372	60.5395	110.606	165.55
	28.91	90.4385	107.026	105.587	70.5298	67.2882	37.8901	33.6573	38.0515	42.8224	68.6574	94.9414	277.086	243.419	98.9718	37.2807	41.8886	48.8973		28.91	73.5602	59.3798	61.6367	66.3128	72.6202	86.1929	125.332	108.794	274.673	347.777	459.54	229.799	80.8085	48.0184	59.3257	22.3289	26.9063		28.91	47.7681	53.7671	58.959	28.856	21.5638	19.971	43.6871	66.4522	127.755	184.023
	28.92	118.295	103.906	104.424	78.255	75.6443	53.2767	46.7147	22.6553	50.328	33.7428	110.949	295.734	258.769	112.232	34.2802	22.669	42.0939		28.92	61.3338	54.4009	70.5471	77.7142	57.6159	81.3682	126.709	113.81	330.863	398.113	461.278	224.733	79.5225	42.2597	76.3638	9.41555	39.2515		28.92	44.0609	79.8069	60.63	27.0018	12.9088	29.2452	32.6398	72.975	148.53	200.549
	28.93	109.032	96.5693	94.3444	93.6839	63.5806	57.4944	54.3789	35.7027	57.5307	43.1334	119.487	310.872	273.48	118.743	52.1741	30.5475	47.8034		28.93	82.6113	60.5688	74.0464	81.6793	45.3754	106.051	106.291	121.734	349.994	419.401	484.339	215.946	83.9678	66.4151	71.3534	18.3892	19.3395		28.93	37.7258	64.4747	65.6058	29.2427	31.579	40.0175	37.4231	81.3532	180.34	211.151
	28.94	84.7608	87.5281	80.6596	112.228	43.2597	57.1957	59.8621	60.2522	64.6108	70.4398	125.005	324.591	287.933	122.524	78.5171	49.3838	58.5727		28.94	91.4526	63.9288	73.9323	80.6878	48.205	118.919	103.013	141.432	365.401	436.289	499.047	211.998	87.6501	77.2481	60.9768	22.4734	6.91818		28.94	38.5209	56.0285	68.19	34.8108	42.7653	46.4017	38.9167	86.1576	195.758	217.723
	28.95	83.6947	75.3944	65.2134	86.812	70.2566	54.4003	62.4902	61.4756	76.4524	83.5191	134.458	296.392	280.671	124.368	74.4975	49.8962	52.7925		28.95	75.8823	61.7773	66.7253	69.9668	80.6167	108.595	133.38	184.242	373.494	444.539	497.356	217.546	89.8342	61.9295	40.0664	16.9598	9.20105		28.95	53.3126	61.099	66.0798	46.9101	39.2609	44.1724	33.9528	83.9465	179	216.384
	28.96	88.3505	62.4982	49.3332	50.557	108.921	50.9893	64.4141	56.9475	89.468	93.0907	144.882	257.857	268.055	125.734	62.9913	45.8904	42.9317		28.96	66.5898	61.5965	65.7591	69.6326	91.1864	113.814	159.962	215.005	393.687	436.044	482.551	213.254	83.038	57.3892	30.415	20.4747	16.2763		28.96	60.9383	64.2006	62.0894	48.9457	41.98	42.7777	41.8863	90.2639	178.734	217.558
	28.97	74.956	62.7225	53.8948	85.0505	91.9154	52.662	49.9981	67.6397	92.4799	93.9321	140.779	282.292	262.519	125.055	76.8212	33.5881	40.2865		28.97	65.7	64.0532	73.1456	83.2004	72.5224	139.839	181.476	229.645	430.073	405.135	450.194	195.791	64.2227	67.2747	35.8332	36.0732	29.7659		28.97	58.9733	64.6669	55.5821	37.5118	53.029	42.4999	67.0817	107.996	200.542	222.098
	28.98	59.3837	64.5298	60.9228	128.08	68.1937	54.948	33.6107	80.1682	94.2848	93.7204	134.923	314.325	257.836	124.129	93.7077	20.2849	38.5117		28.98	62.021	61.4315	72.8473	89.5972	69.4767	149.69	205.52	249.203	434.871	383.64	414.228	182.874	69.7136	74.0424	48.2208	40.082	41.9471		28.98	62.1166	66.3366	46.7777	31.9912	56.7467	27.326	74.6679	118.349	196.675	222.624
	28.99	76.8702	82.3195	69.9301	105.735	70.4117	53.5426	44.9636	78.6551	103.042	110.103	153.009	295.444	251.701	122.035	74.5384	21.2766	43.3963		28.99	55.7448	54.08	65.392	89.3158	80.9767	144.478	231.921	273.34	410.252	370.912	374.901	174.191	97.8415	77.9067	67.0992	33.2968	52.9095		28.99	70.0176	69.1269	35.8336	31.9779	53.6368	-1.72108	65.8542	121.831	168.897	219.41
	29	95.4007	98.4556	78.9655	84.284	74.1206	50.3828	57.0161	76.9445	111.383	126.181	171.126	275.64	243.943	121.156	55.5051	22.8162	47.8374		29	61.7076	54.9122	71.1874	76.1452	91.972	149.931	262.972	283.806	393.71	356.601	345.243	172.129	98.4538	71.2534	62.5805	29.6829	41.4003		29	71.0492	60.1598	29.3378	34.5027	65.0623	6.87554	65.1524	130.154	167.107	205.126
	29.01	119.738	89.835	87.9065	89.1272	90.9624	25.6583	71.6857	75.9131	112.833	134.588	184.178	255.652	215.802	136.061	46.4205	28.0985	45.1004		29.01	75.5642	61.0223	85.5291	54.6618	102.642	162.263	297.022	285.454	382.376	341.27	321.82	174.338	81.3198	57.8168	42.9717	28.114	15.3979		29.01	67.6506	43.6098	25.7113	38.6647	85.8625	39.7503	69.6825	141.6	182.079	183.701
	29.02	136.966	83.4599	94.4019	91.5385	104.43	11.3146	83.0828	78.4306	119.124	143.725	194.266	237.26	193.146	148.763	40.5314	34.1524	45.7693		29.02	72.937	68.0613	80.7676	59.8535	110.993	172.539	302.349	293.195	383.467	326.63	299.855	161.66	81.6951	61.7643	43.9721	29.9956	30.6079		29.02	67.0022	39.4843	32.8063	40.0852	83.6906	46.0232	75.1722	141.365	186.344	177.555
	29.03	117.628	88.6365	88.3174	81.4411	100.543	50.3691	77.6462	99.204	150.315	156.616	189.11	227.078	198.707	150.13	51.0805	44.1744	63.9586		29.03	63.1797	75.5021	67.7435	76.5835	118.342	181.925	295.254	303.572	389.933	312.29	278.521	142.543	89.6441	73.231	53.8869	33.3693	63.6441		29.03	67.5433	40.7329	44.5388	40.3201	71.5823	40.7896	81.0771	136.078	185.979	178.017
	29.04	98.1435	91.1398	80.2947	71.059	100.814	73.924	76.6034	110.736	173.875	164.428	187.218	220.104	204.968	151.025	58.1018	52.638	74.7019		29.04	47.1027	65.8976	55.8159	71.3448	115.197	188.705	301.992	278.65	366.267	273.91	253.826	136.014	88.3411	81.2363	66.7494	35.8168	67.906		29.04	70.0916	40.4562	32.7374	38.326	62.2745	54.9493	107.392	141.004	179.8	173.001
	29.05	78.2258	85.7467	66.5472	59.8361	113.372	51.6905	88.5402	94.966	174.89	157.234	194.973	222.605	213.296	150.528	54.7015	56.4986	63.449		29.05	29.3274	51.7129	44.183	60.2028	109.233	194.783	312.448	244.242	334.504	229.07	228.229	132.867	84.5521	88.3116	80.4039	38.0153	64.4357		29.05	73.1791	39.7694	14.6122	35.7328	53.7191	74.3204	139.191	148.674	172.06	166.512
	29.06	67.5523	80.1067	56.7383	54.7415	113.241	42.595	92.4247	87.5792	169.927	150.664	205.834	217.693	222.189	158.849	52.4317	60.9993	56.4548		29.06	71.6264	48.4338	38.5274	59.4438	116.771	236.248	326.46	238.008	285.31	217.397	221.4	115.231	75.7079	81.2418	86.7645	59.189	49.0796		29.06	62.9301	35.2205	23.1989	37.5709	67.909	93.8443	128.761	155.28	163.612	145.905
	29.07	74.5826	73.9941	54.4729	61.3834	88.8108	58.6602	80.8882	96.2467	153.512	145.285	222.641	198.582	232.164	184.056	52.3267	66.7266	57.6165		29.07	122.246	46.6653	33.6997	60.123	126.178	282.615	340.964	235.676	233.701	210.317	217.172	95.5881	66.1635	72.2127	92.1148	82.9911	32.0771		29.07	50.8338	30.1368	35.4857	40.0227	85.2492	113.39	112.483	161.739	155.067	123.342
	29.08	81.6637	74.314	51.5234	60.0827	72.0912	75.5245	69.1213	102.841	150.043	146.001	241.739	194.779	250.218	197.053	53.9571	64.6395	56.8416		29.08	90.1012	54.5583	51.489	73.3263	134.638	272.916	312.194	226.783	245.081	223.232	198.936	98.6386	59.8158	67.0716	73.2109	94.9329	55.4596		29.08	38.09	26.2588	39.8254	32.0982	75.053	125.243	116.107	144.799	154.427	118.143
	29.09	88.8111	83.0512	47.679	48.3891	65.4609	93.4346	57.0529	106.722	163.514	154.693	263.835	211.008	278.846	194.072	57.8584	52.3276	53.5327		29.09	58.3507	61.6052	67.665	86.2033	142.086	262.35	283.059	217.386	255.121	234.511	181.758	103.163	54.6234	63.0074	54.7306	103.547	78.1521		29.09	26.8844	23.3324	44.7139	25.6928	66.4283	135.369	119.658	128.676	153.276	114.786
	29.1	78.0721	85.2114	52.7859	46.7313	65.8536	86.1834	67.8752	121.021	172.64	162.222	299.271	235.24	293.524	200.4	60.1182	42.2182	60.8026		29.1	76.1949	50.0131	46.1129	87.2948	133.779	267.161	270.694	203.303	210.714	209.071	188.879	119.5	66.3142	74.2076	55.727	64.92	68.6574		29.1	40.7214	35.0614	62.5708	49.1037	97.4333	121.788	111.617	137.897	139.792	131.954
	29.11	51.0407	81.381	66.0464	54.2148	72.6434	56.0132	99.5482	144.809	177.808	168.694	346.856	266.762	295.495	215.207	60.8832	34.1154	77.7085		29.11	88.2273	40.349	29.4325	84.798	126.58	268.211	256.396	186.303	175.659	184.301	195.955	130.709	75.9985	83.4896	56.7133	32.973	59.6331		29.11	55.1915	44.7176	76.0453	66.5663	118.869	110.326	104.886	142.441	124.284	144.344
	29.12	48.5021	58.3528	62.6281	57.781	74.2705	57.6703	112.404	139.498	195.946	190.803	368.693	273.928	298.519	230.952	66.5425	44.6403	82.1553		29.12	67.0029	41.7173	40.628	61.7685	125.727	247.743	231.031	152.609	194.115	163.374	202.767	112.574	74.201	81.795	57.6414	39.2495	53.3001		29.12	73.2835	42.5132	64.4417	49.9914	85.5484	110.996	105.65	120.228	97.196	129.392
	29.13	61.3963	23.2279	48.7009	58.8788	72.6447	79.3816	113.403	115.852	222.257	222.767	374.307	265.748	302.206	247.287	75.286	66.9024	78.7516		29.13	54.9597	42.36	50.4945	49.0862	126.325	226.22	212.052	129.138	210.367	155.764	209.845	100.399	77.5163	81.3101	62.4508	49.6882	50.6434		29.13	84.8678	44.7253	52.4195	39.4121	59.9949	109.988	100.821	102.806	79.1324	124.477
	29.14	49.9812	26.7643	47.7353	47.6135	67.4551	70.0879	105.47	119.134	240.814	254.207	393.664	286.194	302.449	254.055	77.0296	68.8645	83.4564		29.14	72.1658	40.6911	56.1268	69.3688	131.542	201.33	213.42	138.234	219.595	190.581	217.771	107.211	97.1205	84.679	79.6244	73.3862	59.6985		29.14	75.7191	61.0074	39.0637	47.9336	59.1857	103.639	78.1699	100.65	89.8197	151.539
	29.15	28.3252	46.6397	52.23	31.1401	60.7644	47.7329	93.7759	133.761	256.104	285.427	418.811	318.701	301.24	256.791	75.8245	62.275	91.577		29.15	79.4517	47.2871	61.4498	79.8299	130.448	179.839	207.097	139.177	219.047	214.967	222.804	104.204	96.3005	88.7037	84.4848	80.654	61.5186		29.15	68.9279	63.6257	32.3935	49.7562	57.9753	99.6328	76.1878	97.612	99.441	169.436
	29.16	37.3806	70.4108	49.0984	26.2538	64.1526	54.0577	101.33	153.621	285.065	300.985	437.075	334.148	347.111	246.23	74.4325	52.563	82.66		29.16	66.5088	70.7363	66.1425	70.2634	116.483	165.279	185.091	123.496	198.563	218.083	221.941	81.1762	53.8324	94.0654	64.2374	54.4184	48.5855		29.16	66.9439	38.3814	39.3562	37.9186	55.9462	100.406	116.353	92.7758	106.889	168.645
	29.17	54.4166	95.1944	43.9851	24.3785	70.1597	67.8352	113.887	174.841	317.579	312.474	453.55	345.162	405.214	232.212	72.9918	42.0394	69.3156		29.17	57.5778	70.1073	65.7822	73.0397	112.147	159.259	171.178	114.156	187.866	203.823	215.57	70.6524	41.6217	91.5709	60.1129	49.1986	44.5175		29.17	63.3432	28.7915	51.77	36.8605	58.3325	101.785	131.044	91.9496	114.046	174.016
	29.18	47.094	72.4935	67.6332	35.7399	72.6077	61.1316	110.143	193.904	349.296	348.977	487.915	355.294	405.012	270.102	77.8462	44.4547	82.5163		29.18	54.206	36.1156	58.4209	92.9184	121.154	165.072	168.478	113.601	190.729	165.488	201.567	77.4547	71.3361	78.191	78.3282	73.0991	52.733		29.18	57.502	40.8923	71.7365	50.7387	66.8366	104.003	110.44	96.6802	120.8	187.924
	29.19	36.5714	43.5544	95.0596	48.8403	74.588	51.7373	104.257	212.684	380.909	388.766	524.629	365.31	397.149	314.811	83.5276	48.5698	99.2044		29.19	51.595	22.7674	56.3992	90.0072	115.947	161.304	155.727	115.102	176.777	145.864	198.021	93.8602	88.5311	72.8637	93.7322	74.3548	48.068		29.19	54.5156	47.0693	80.3293	51.1877	67.8509	95.1951	89.4872	94.5541	125.7	184.292
	29.2	32.3946	65.0736	66.317	60.3694	84.5903	39.7804	116.563	215.471	384.462	392.235	542.537	383.83	400.443	307.035	89.8444	54.9795	103.662		29.2	49.7173	29.3072	59.5218	65.1402	97.0457	148.306	133.296	118.584	146.624	144.266	204.547	119.517	93.6649	75.2946	106.427	53.7947	30.9938		29.2	54.2794	47.5393	77.9645	38.6988	61.6499	75.7653	68.1999	85.8221	128.815	163.762
	29.21	28.8937	84.7118	39.2437	69.2347	93.6404	31.0578	130.759	218.24	389.486	394.495	555.878	401.129	403.726	298.581	97.2953	61.085	108.519		29.21	54.2964	25.1296	47.9869	55.751	79.6555	126.921	128.564	119.775	136.095	139.754	193.939	125.947	86.465	89.5306	103.454	57.9531	33.0923		29.21	43.6218	45.9446	68.282	40.7058	62.1607	67.9287	75.4893	97.4591	138.441	154.699
	29.22	32.7823	57.2847	58.3732	39.856	85.6825	70.5086	165.437	226.967	426.898	393.259	509.919	397.313	402.51	300.662	121.041	61.861	123.976		29.22	63.1897	13.7911	26.6587	56.7033	63.2751	99.933	135.658	119.436	138.678	133.295	171.881	119.529	71.0242	111.654	90.0126	78.6279	48.0014		29.22	26.0012	42.9703	53.7102	52.3984	67.1564	67.8384	101.873	122.706	152.418	153.297
	29.23	38.0938	36.6469	74.847	14.2785	79.9668	100.147	192.414	234.185	455.634	386.807	463.988	394.425	401.445	308.177	139.245	63.2467	133.88		29.23	58.4482	13.4383	23.322	56.5793	74.2711	97.0512	143.924	115.329	144.357	137.101	161.915	114.754	74.1954	103.011	92.6019	76.6424	43.821		29.23	38.8633	28.0889	37.7775	42.9493	60.8498	62.3558	112.746	115.317	145.83	153.645
	29.24	51.2029	53.2212	76.7652	8.26318	86.5406	76.0007	177.181	233.14	436.813	351.772	418.206	396.623	401.203	345.482	127.083	67.9743	113.351		29.24	47.5692	18.0305	28.0836	55.9707	97.5897	105.02	152.717	109.525	151.43	145.526	157.391	110.718	85.7443	80.5183	102.407	64.4573	31.0484		29.24	65.4464	7.8482	21.2337	23.9838	49.4559	54.446	116.637	93.2376	129.986	154.781
	29.25	55.9029	61.9433	72.349	8.05844	91.5749	59.2669	163.254	234.866	420.968	322.432	374.591	395.787	402.225	359.774	114.187	71.3449	97.3643		29.25	49.274	31.3458	34.0198	59.2001	95.9235	112.996	130.979	107.59	157.643	127.815	143.895	106.49	89.6969	88.1399	117.274	42.248	22.8199		29.25	55.7787	10.9478	24.6881	31.7593	63.4318	73.4212	108.529	99.3255	116.28	160.731
	29.26	34.6108	46.3942	48.3528	25.8141	91.8508	65.4437	153.364	245.161	414.317	310.697	337.676	385.57	407.155	302.93	99.026	70.5211	95.4182		29.26	54.5333	47.125	40.2878	63.5137	87.1997	120.973	100.618	106.749	163.613	102.72	127.865	102.207	91.5037	104.268	133.571	17.2071	15.8749		29.26	35.871	20.6407	33.7721	47.0886	84.5744	99.9907	97.032	113.37	103.177	168.04
	29.27	23.8226	46.0485	31.2509	32.6323	91.6111	80.7721	152.711	246.85	401.14	304.57	309.267	372.968	401.056	255.84	92.4489	66.6903	96.9352		29.27	65.9984	43.5201	38.4252	57.1106	89.3718	98.2029	104.793	116.681	133.198	90.4141	113.094	106.089	94	104.362	120.119	41.9983	33.8599		29.27	47.2171	15.6446	30.3718	49.2941	74.4755	99.9364	95.6258	107.388	106.191	151.12
	29.28	33.9252	75.939	27.86	17.6976	90.3455	114.302	170.432	231.423	374.984	309.596	297.777	355.621	373.02	228.147	102.944	56.879	105.34		29.28	78.3915	37.0155	35.3464	49.1044	93.1739	70.8339	114.134	128.226	97.3411	80.0217	98.5097	111.191	96.5992	102.057	102.218	74.2434	55.5741		29.28	63.2382	8.45142	25.104	49.5365	59.7033	95.8996	95.729	98.4104	111.616	130.576
	29.29	47.294	83.3792	31.8248	17.5055	91.6706	133.695	185.72	221.992	342.285	287.3	274.51	343.541	335.121	205.761	109.381	52.9055	107.435		29.29	48.6906	48.5952	44.899	46.7077	95.2584	88.4443	133.704	117.127	104.748	82.3864	112.178	113.485	105.898	89.851	106.932	57.572	54.0739		29.29	79.4078	9.43639	46.0047	41.0592	43.8994	78.5586	84.255	97.8007	120.432	110.72
	29.3	65.0871	60.4107	45.7531	37.2821	96.5046	133.94	197.711	220.685	300.725	227.998	235.291	338.595	283.862	190.564	110.322	56.8389	100.985		29.3	19.2935	59.1289	54.7643	44.966	96.538	106.354	151.415	104.881	113.485	85.1528	125.972	114.575	114.252	79.5783	111.828	40.0058	51.9205		29.3	93.8712	10.7732	66.3094	33.0017	29.1281	62.6422	73.8412	96.4003	127.141	91.6936
	29.31	65.0276	49.6826	46.7351	45.0566	104.71	129.587	189.766	212.192	278.26	195.192	212.897	325.136	247.838	183.22	102.796	57.1737	95.7416		29.31	28.8458	35.5918	60.5881	51.207	83.9313	94.4623	125.841	88.7505	113.298	85.4638	119.883	95.1101	99.4243	113.725	102.35	44.0762	55.7028		29.31	75.9091	12.3194	54.6889	39.7699	34.7283	84.196	92.631	73.4257	91.2802	87.8316
	29.32	48.1461	50.4884	35.5181	41.5217	116.092	120.9	163.035	196.929	273.788	187.355	206.358	303.656	226.17	183.276	87.2911	54.1173	91.6362		29.32	39.1665	13.3025	65.3726	54.7388	72.1532	82.6356	104.166	78.0462	111.254	88.4577	114.83	80.4947	89.1825	140.288	96.2082	48.1305	60.2946		29.32	59.2752	16.881	43.997	42.959	42.6877	100.866	108.555	56.6327	63.1848	82.439
	29.33	41.3705	52.5407	41.8019	34.951	128.953	118.154	147.577	173.164	244.137	190.103	171.559	282.226	208.664	166.485	80.1578	60.2135	104.475		29.33	54.1952	-1.34132	63.7878	41.6694	65.4534	71.2074	106.38	100.593	97.832	107.891	116.123	95.5951	107.041	120.385	110.512	52.088	69.8475		29.33	50.7801	39.9186	38.9949	24.217	65.1043	87.608	106.915	77.7184	82.6755	67.6677
	29.34	41.1931	55.4068	59.5119	26.3983	142.779	119.288	139.479	143.849	198.046	199.763	118.309	260.83	193.876	138.693	78.4902	72.2853	128.378		29.34	65.7934	-6.49572	60.9191	32.3722	64.2665	61.8702	105.659	116.747	88.4611	120.452	117.628	107.677	118.956	104.944	119.529	57.5539	75.2485		29.34	43.925	54.4555	35.258	15.7914	79.5686	82.1288	104.303	91.9487	93.7926	53.5005
	29.35	50.5165	54.9058	61.9766	38.8999	142.816	112.609	136.845	134.103	168.897	173.618	113.331	235.034	181.775	120.751	75.5422	87.3769	135.066		29.35	65.9349	20.0396	53.7619	35.6721	81.4905	59.5156	95.1357	111.552	92.6193	110.061	119.842	109.676	111.022	104.403	110.896	68.0578	66.784		29.35	42.5468	40.6042	35.7458	41.8183	67.4762	102.626	98.4489	83.2847	76.9456	41.3507
	29.36	64.0068	52.9281	57.7557	60.6351	136.805	102.503	136.607	132.941	147.179	131.771	129.524	207.308	170.851	107.129	72.0326	103.793	134.205		29.36	59.9832	33.1749	51.3083	42.824	88.802	62.6133	85.7873	101.559	96.3473	98.7391	115.735	115.498	105.887	108.746	107.579	74.5837	61.7445		29.36	36.5685	36.5954	34.4942	49.381	59.7837	110.58	87.9754	77.6415	63.6436	32.3648
	29.37	42.1551	54.3627	61.0352	55.5236	127.381	93.9202	132.451	129.745	129.071	117.725	123.879	194.78	146.575	111.144	69.1208	91.0664	142.943		29.37	41.1176	17.9105	58.8237	58.1401	75.1053	77.2665	78.9296	81.3989	99.1638	85.4417	98.2306	129.421	106.683	123.442	115.532	72.6792	63.9644		29.37	20.8411	53.4468	29.5561	17.9065	61.4159	91.9499	67.7125	78.3996	57.855	30.0841
	29.38	10.6398	56.7304	66.3654	43.0712	117.023	85.7532	127.224	125.995	111.95	111.28	112.262	186.408	118.647	119.981	66.3724	70.3717	154.305		29.38	33.1354	17.3652	55.4846	58.8871	70.7995	71.306	78.1184	65.7566	94.0262	80.7586	95.2101	134.889	111.595	122.651	124.854	78.105	62.7678		29.38	20.0765	54.193	31.453	6.16838	73.0892	75.9904	48.3717	73.8776	51.1834	29.2159
	29.39	26.7645	68.6177	73.865	61.0387	121.552	94.2267	101.081	122.011	105.865	107.766	108.567	164.252	114.293	116.376	84.8406	65.9512	151.999		29.39	40.7678	37.9377	36.5718	38.7314	79.9674	35.7703	85.9829	56.5962	77.4766	88.4348	112.97	128.225	122.412	99.6403	136.141	94.0478	56.6694		29.39	40.7796	31.8324	43.1563	22.7351	99.1688	63.8623	30.3539	61.7801	43.245	30.3739
	29.4	49.6688	81.86	81.6733	83.3353	128.199	105.068	71.9614	117.994	101.351	104.669	105.999	140.135	113.295	111.001	106.328	63.8466	147.749		29.4	46.1656	51.7019	28.0904	33.9635	76.1885	28.9574	92.5261	53.4798	68.8861	80.4509	120.51	115.1	115.469	95.3294	143.413	94.1028	55.163		29.4	60.6994	28.1491	44.0313	26.2797	97.4217	61.1131	40.0487	55.8398	48.6787	34.1141
	29.41	25.8895	57.8926	65.6757	67.7868	114.171	86.9528	80.7223	92.961	76.8362	97.1741	84.3933	121.984	94.5493	92.633	78.8998	85.8704	135.938		29.41	49.3364	58.6812	30.0047	44.5305	59.5072	50.7686	97.7527	56.3862	68.2276	56.8605	117.864	95.537	90.8274	109.654	146.685	78.3243	58.2328		29.41	79.8382	43.0792	34.1155	16.8472	67.9431	67.7104	77.3609	56.0357	67.4386	40.4275
	29.42	3.21306	36.9064	48.2859	52.0671	101.68	68.995	89.221	68.0455	53.0535	89.8233	64.0103	106.205	76.4632	74.3622	51.8192	107.623	125.104		29.42	59.791	62.3828	38.1304	56.9113	53.6499	66.0538	88.1654	56.0992	74.1816	61.2004	108.756	91.2587	93.3218	108.666	145.072	75.7114	59.9851		29.42	61.3727	52.7282	34.8359	24.702	49.0055	73.526	81.7766	61.9843	68.3306	38.4682
	29.43	27.4605	88.9603	21.6922	56.3274	127.77	71.2164	70.3675	57.8282	53.769	87.5777	75.8709	127.045	80.2811	65.5987	60.2115	110.179	135.409		29.43	75.2865	63.8161	50.5547	70.5473	55.2833	76.8227	68.3261	53.602	84.7118	84.8695	95.1746	97.5585	114.596	97.082	140.08	82.2096	60.8256		29.43	16.8627	58.7225	42.917	44.5204	37.3623	78.8007	63.4266	71.9138	56.8572	30.784
	29.44	49.9727	129.257	6.07645	62.5399	143.882	71.2184	56.6268	48.263	52.1815	88.5627	85.8541	137.964	84.4751	60.1768	68.5275	109.08	140.74		29.44	64.2585	49.422	55.5347	68.4932	56.5552	77.9655	70.0646	58.255	83.8843	90.1113	93.1139	99.0424	97.861	94.4801	145.082	79.5713	62.3289		29.44	19.9472	55.9482	39.5101	36.7978	40.088	77.4942	47.8743	62.0917	56.3498	30.1958
	29.45	62.3219	100.697	54.7578	80.187	101.558	58.2221	72.8313	42.5168	37.1054	108.469	84.8412	90.7724	90.8726	74.3258	76.3962	86.5734	116.937		29.45	40.8143	27.6187	57.1181	59.0944	57.658	74.6021	81.9043	66.2551	77.7401	86.7269	96.4461	98.2719	63.3334	96.0831	154.764	72.6557	64.1424		29.45	45.3119	49.1009	30.7254	16.1826	49.5399	73.107	33.6316	43.0233	60.9761	32.9297
	29.46	63.2708	78.4403	87.1683	90.8375	68.9809	44.8753	79.7903	40.2308	32.349	120.318	86.1739	54.8764	90.205	79.515	79.9684	74.0138	99.7677		29.46	43.5337	26.9595	51.8001	58.0396	59.3161	68.3181	84.2325	54.7106	74.5344	80.0884	89.1819	85.9417	62.3945	100.94	139.854	69.7663	68.0477		29.46	51.6646	42.6677	31.4204	18.2316	58.3923	56.2206	46.707	46.3067	56.05	27.7488
	29.47	27.3098	76.5916	66.141	78.835	67.9599	30.3935	56.8157	49.1476	61.0042	106.08	95.1008	55.5519	66.6632	55.695	69.6302	93.6593	104.077		29.47	54.0118	32.5704	44.4356	59.4591	61.1391	61.1681	83.7402	37.3702	72.2	72.4848	78.7752	70.1835	71.4162	106.762	117.651	68.0708	72.5732		29.47	52.3794	36.3574	34.9267	27.0015	67.0669	35.6275	67.8836	56.2183	48.2913	20.2208
	29.48	13.2437	71.1636	53.0039	71.1771	69.1568	22.9642	43.9007	51.8838	74.6501	91.8508	94.2528	58.0981	52.7182	40.2547	66.107	103.161	110.169		29.48	53.2686	22.3595	36.9709	65.6433	53.4457	63.5096	84.8902	55.8374	83.0546	70.9647	75.0449	72.786	72.7127	119.574	132.011	65.5839	91.4748		29.48	59.051	43.5919	29.2339	38.9084	54.4845	22.9444	62.7253	58.8192	48.1748	5.41683
	29.49	44.4198	58.3394	56.171	72.4964	74.9368	30.1076	51.7728	41.8491	57.2809	77.6402	73.2067	64.5101	58.6037	42.13	76.6664	91.7028	119.944		29.49	50.7201	9.60328	29.49	72.6731	44.2212	67.378	86.3046	80.065	96.0311	70.4233	72.3886	78.3421	72.7665	133.51	152.254	62.9697	112.689		29.49	66.6808	53.0054	22.0612	51.3199	38.4825	11.5339	53.3304	60.2439	49.2876	-10.5576
	29.5	64.3921	50.1758	64.4511	70.3388	83.1548	43.7322	56.4337	34.5453	50.3791	68.6724	58.2917	68.298	55.1634	43.3732	79.2173	82.7163	127.729		29.5	50.9999	25.6153	41.7202	66.8106	40.9811	54.5646	85.5054	70.5263	85.038	70.7997	94.8354	74.0114	94.9882	116.393	123.816	70.8917	127.265		29.5	69.1322	29.5276	37.1618	43.8558	41.3751	38.0027	47.5213	42.817	54.0998	1.84129
	29.51	68.6527	48.548	79.9015	63.3053	94.7913	66.4454	56.5912	31.071	58.1565	67.0567	51.9744	68.4064	38.6454	43.7301	70.5379	77.1966	132.724		29.51	50.3674	42.0296	54.386	60.5779	38.5119	41.1022	83.6752	59.2506	73.8831	71.808	116.817	69.3872	116.812	98.3928	94.8248	77.7626	141.989		29.51	71.2318	5.80556	53.1307	35.4233	45.1648	64.4068	41.6724	25.1424	58.6959	15.2079
	29.52	67.5597	51.745	78.8757	59.6599	82.168	68.5426	51.9471	24.9028	59.2774	59.8212	50.0301	63.7544	47.4896	44.9726	62.8662	78.731	133.309		29.52	25.4611	34.0318	54.0005	60.9432	46.757	32.2418	60.7381	47.5547	87.053	86.2654	98.7315	69.5841	103.571	96.4153	110.064	48.1515	167.897		29.52	71.3048	14.9444	62.9999	27.9836	47.4641	45.0101	30.7111	23.8274	53.9965	17.618
	29.53	61.2483	59.6449	61.79	59.3168	45.898	50.5447	42.6227	16.1084	53.9101	47.108	52.348	54.4626	81.055	47.0782	56.1769	87.1412	129.595		29.53	5.148	26.9669	51.2516	60.3243	51.5316	25.8719	41.501	39.0898	96.3279	96.503	83.664	69.5353	92.4896	94.7259	121.163	22.9768	190.515		29.53	70.6339	23.5591	70.5735	21.5275	48.8313	28.8282	21.9576	23.7976	49.8471	23.7179
	29.54	50.0523	63.8369	61.0198	72.8463	52.6679	39.2482	39.6133	29.6437	51.0003	52.9126	54.4965	53.7171	80.0987	57.7175	50.6078	83.8312	126.047		29.54	15.0809	26.0447	32.9404	53.2246	33.4537	35.9028	46.6289	51.9012	79.9548	78.9533	88.4673	67.8681	95.638	94.9338	104.996	27.0145	191.475		29.54	65.0646	28.7227	63.0309	21.5487	44.0595	33.8161	27.7416	32.231	49.3189	54.1151
	29.55	35.5528	65.5212	71.2843	95.7581	88.5473	32.4839	40.8749	58.2813	49.7524	71.2416	56.5305	58.7515	55.794	74.1285	45.7965	72.5942	122.611		29.55	23.9471	24.7378	18.5545	52.7568	19.2753	42.2875	53.372	58.265	67.858	64.3364	91.7141	67.2653	94.6713	93.7132	96.7459	33.1433	187.793		29.55	58.0359	32.9261	53.2482	26.5615	35.9313	33.923	29.9995	40.2257	47.5999	70.1242
	29.56	33.8816	65.6549	68.2679	96.2881	81.2236	40.487	39.2025	73.4873	59.7213	78.6625	67.1241	53.8787	44.603	71.5199	42.5424	73.7998	109.106		29.56	29.0865	22.0832	17.927	75.5327	18.7643	35.8928	65.7762	42.0312	70.7482	59.9985	89.5051	70.3926	79.2827	87.4864	116.247	46.601	167.846		29.56	45.8922	33.7645	35.6147	49.0688	16.0392	16.9223	19.8982	46.6826	41.7077	35.7045
	29.57	38.2216	65.0809	59.192	86.6059	54.1874	55.2282	36.1912	82.5646	74.8085	81.1064	81.6235	44.4854	39.3954	60.2331	39.9986	80.6827	91.0054		29.57	32.2566	22.6873	21.7897	84.2003	20.8701	33.8333	66.59	33.9406	69.0761	54.9572	89.0594	70.2996	70.2557	83.4647	135.191	56.7196	159.591		29.57	39.9803	38.8576	27.9021	65.8894	11.1034	4.85406	21.8769	51.0037	37.485	9.01583
	29.58	39.3093	68.3158	56.2238	59.8621	69.1185	50.713	48.5632	62.3845	55.0639	72.9729	74.2959	34.575	44.5717	55.2286	47.1524	68.6635	100.646		29.58	31.0014	30.4735	35.5475	61.7746	28.7434	41.3284	41.8598	43.7968	57.3492	48.3659	92.4994	63.1091	75.2495	84.3021	152.912	59.4794	177.106		29.58	47.8025	53.3278	42.054	70.1771	39.1298	3.65638	50.4791	50.6181	36.9414	-0.6342
	29.59	39.4628	72.6451	55.0107	28.2164	96.107	40.6654	65.3549	33.7988	25.3121	61.8006	60.6973	24.516	52.7315	52.0289	57.0922	51.2138	118.256		29.59	26.5964	32.9915	40.674	45.9943	30.8041	43.5322	30.6916	47.5448	60.2803	55.4992	90.0083	68.4387	83.1124	89.0618	154.302	55.599	178.677		29.59	59.2216	57.884	52.9064	53.1743	56.3235	7.2305	55.1119	48.1999	36.7704	-0.29852
	29.6	46.0163	89.5534	60.1799	47.7363	74.7566	24.874	58.2035	48.7445	27.8127	55.0645	65.4272	37.4736	35.9904	49.1078	49.0089	67.3247	121.738		29.6	17.5113	27.7575	32.9746	40.0886	24.2271	37.8734	39.6757	42.2161	84.9925	83.0269	78.7036	92.3725	95.2388	99.65	131.429	41.8518	156.555		29.6	75.9855	47.7086	58.856	4.53503	57.4208	17.8951	24.1275	42.7616	37.1532	14.8756
	29.61	53.552	108.392	66.3286	75.1078	45.9881	8.20097	47.378	70.3702	35.2627	49.0095	72.9699	53.9631	15.4281	46.2296	38.1598	88.5856	123.053		29.61	21.9898	25.9738	38.7445	42.8273	24.293	32.6847	48.3588	43.5122	94.1025	93.8578	84.3095	102.499	96.3343	104.311	122.321	42.3308	180.402		29.61	83.1421	53.8783	58.2652	-12.6736	48.8199	24.8833	15.3399	35.1905	38.9348	27.8632
	29.62	39.5558	73.5762	53.7054	75.6141	29.4902	17.2465	69.4633	79.7559	35.9278	30.6891	66.3353	45.8346	25.7478	43.4732	16.1664	68.9739	115.268		29.62	40.4506	27.7468	58.3996	54.4771	31.2068	27.9806	56.7314	51.6377	87.1289	87.4764	107.348	98.3923	86.0584	102.862	127.404	57.4756	251.636		29.62	80.3948	76.8973	50.9323	2.51899	30.2214	28.0816	29.4344	25.4206	42.1583	38.597
	29.63	26.3462	38.2576	40.5747	74.7503	15.1882	26.536	91.4375	86.6418	36.3636	13.0884	59.3351	35.6574	37.3975	41.1723	-3.80753	48.5112	107.329		29.63	47.1005	22.112	50.5078	56.8883	26.7117	30.0439	66.4321	56.5792	77.3129	83.1674	99.7263	90.3484	84.1981	97.6763	131.895	49.5356	294.254		29.63	65.0813	70.4117	44.5134	21.2615	35.6356	21.7206	36.6426	22.2022	36.4686	34.9493
	29.64	48.4652	41.3019	34.1815	70.5412	34.0825	17.497	81.42	54.1758	38.3072	21.0918	57.7747	6.41946	47.9557	47.943	27.023	47.8337	104.493		29.64	45.2863	11.1685	22.8753	52.6789	14.0408	36.9568	77.0847	59.2389	65.4601	80.3435	70.1326	79.4833	88.3685	89.8127	135.961	25.0527	316.366		29.64	40.7628	42.7825	38.7496	42.5478	58.2575	8.50929	38.9158	23.6783	24.3915	20.9955
	29.65	64.9693	43.681	31.1586	66.389	52.9873	13.1067	68.4313	26.5705	37.3883	30.9539	55.4346	-15.072	57.9378	53.137	52.8237	47.6229	105.511		29.65	48.9371	13.0471	12.3037	58.1223	19.3357	34.2908	70.6764	54.5728	66.5207	71.8387	57.3745	79.5402	88.2152	89.0299	134.132	19.2064	331.836		29.65	37.0639	23.4452	38.2879	45.8059	45.9435	-1.7789	33.0547	33.8413	24.7586	14.0112
	29.66	46.2177	41.8835	49.2987	62.5956	71.9597	37.9057	36.7862	29.4879	18.4953	52.4885	48.1992	12.078	64.3013	48.4304	47.0412	50.3435	130.729		29.66	55.2471	21.1647	10.034	68.2627	33.3724	26.9637	55.9666	46.342	73.865	60.5698	52.8085	84.9116	85.9583	91.6926	129.435	22.4287	344.075		29.66	43.3985	8.14272	40.4061	40.2918	16.6299	-10.6445	23.2355	48.2314	31.181	10.4184
	29.67	29.9661	43.2628	62.8807	59.8155	82.4498	48.6003	16.8822	37.3577	4.59257	67.4304	43.9876	33.4173	67.2596	41.2681	43.2254	48.942	143.886		29.67	45.0123	26.0712	16.9758	65.7246	27.4269	41.0934	58.6264	46.3167	61.8403	46.795	62.6369	76.0881	69.4213	92.3334	118.447	35.2181	385.98		29.67	46.2334	29.5426	56.6514	38.0589	22.0137	3.64464	24.1161	53.0113	38.1295	22.4742
	29.68	22.2034	55.4287	60.9872	60.4764	63.8801	11.4081	36.8419	62.0417	7.63266	59.9885	50.0434	35.0281	58.6564	25.7684	46.0868	33.5451	116.092		29.68	29.6334	29.9794	26.7817	59.2443	15.2684	61.8945	66.6869	48.8428	43.7933	32.2411	76.941	62.8511	48.4444	92.3458	105.503	50.9821	437.108		29.68	47.9801	62.3545	77.2892	36.8464	38.1857	25.1332	28.3234	54.8034	45.2416	39.3955
	29.69	20.4492	60.4787	59.0493	58.0311	44.8313	-7.77996	50.6172	75.7211	12.7478	53.2904	54.7242	33.2928	49.4797	14.8863	48.126	33.4747	102.654		29.69	39.8606	19.0157	36.2125	40.7403	27.9158	66.7806	59.2905	57.9486	41.551	50.4221	63.547	68.417	58.1016	83.304	115.457	55.6803	546.166		29.69	53.0375	63.6795	54.6035	17.9901	53.4252	29.0243	36.0782	50.1629	33.4758	40.5556
	29.7	31.602	50.2435	57.016	48.9137	24.7536	11.7052	51.1084	65.762	22.3203	48.1904	56.451	24.3696	39.0711	13.9225	48.3996	66.3257	120.058		29.7	54.5022	5.48841	45.5789	20.1636	44.8396	68.9232	49.2295	68.1887	42.0335	74.2462	45.3781	77.2243	73.0397	72.7014	129.359	58.4711	665.211		29.7	58.6655	59.5765	24.4494	-3.90767	68.5037	29.8819	44.4444	44.4134	18.4556	38.9988
	29.71	28.7858	45.0847	58.9383	49.2212	15.6999	26.6467	48.5129	59.8725	33.4165	45.1829	49.6433	23.1994	33.9251	14.1162	51.6457	81.3026	114.663		29.71	50.9525	28.5181	34.0456	44.7993	51.6469	62.7954	49.1183	73.9835	51.0017	61.922	54.5508	89.155	60.4999	82.8093	134.789	45.968	857.712		29.71	54.9853	43.1055	28.1216	-7.38499	55.8588	32.1217	39.4084	32.5559	27.2778	30.7818
	29.72	5.68421	47.2979	66.6044	63.2155	22.6555	34.9901	41.4352	59.8927	46.7259	45.2148	30.4417	33.2882	36.4213	15.9904	59.2088	70.3225	76.1595		29.72	45.8682	53.2839	22.4841	71.291	57.6129	56.4415	49.6056	78.6454	60.6233	47.8955	64.8497	99.5751	47.13	93.4419	138.499	33.416	1059.48		29.72	50.5059	26.155	33.7749	-9.62111	42.4429	34.462	33.9053	20.9914	37.2533	22.38
	29.73	2.46546	42.6051	65.2047	72.3007	29.9257	34.0481	41.0675	59.9282	40.2618	40.8049	30.0869	41.5078	35.4029	21.749	64.5421	61.0175	61.3668		29.73	28.0751	64.3957	46.7781	72.4273	52.5537	57.1927	50.0413	58.1567	74.3591	47.7854	59.9239	60.5824	57.8299	82.9961	107.049	46.2814	1401.96		29.73	39.1176	16.9642	37.6928	-8.07774	55.2513	37.2989	38.3384	28.6692	38.9344	20.2917
	29.74	19.2937	30.9494	54.6641	76.4361	37.5132	23.744	47.4654	59.9788	13.8605	31.9164	48.7348	47.8427	30.8411	31.4244	67.6274	53.4014	70.4805		29.74	15.2452	71.7132	66.2297	73.877	47.755	57.419	50.1103	40.6514	84.426	45.801	55.6001	27.6071	68.2806	72.2412	81.3407	56.6605	1723.97		29.74	30.3897	9.06026	40.6676	-4.14116	64.8777	38.6151	42.3718	34.13	39.3762	18.8761
	29.75	37.676	29.0915	43.8639	73.8419	34.9858	18.6948	47.0947	55.9893	4.70431	34.062	42.7984	49.6257	26.9344	34.29	57.8595	45.9198	79.9952		29.75	37.68	52.0715	51.2768	77.5537	44.8062	53.9154	47.5733	44.3437	68.4242	30.4993	55.5551	37.3855	76.9611	59.2899	96.4206	49.3751	1900.47		29.75	40.5639	10.2987	36.9412	16.7988	51.8938	29.1268	43.5643	23.8378	31.0127	22.2407
	29.76	57.1467	34.0964	32.8822	66.534	25.3735	17.3263	41.9832	49.1697	7.6274	43.9363	19.642	48.2203	23.4868	32.3855	39.0888	38.5327	89.791		29.76	52.493	34.7573	40.4005	74.9879	40.9701	52.6583	47.0769	47.2592	53.2902	26.7138	59.0663	48.6574	79.0424	52.7186	110.991	42.2952	2000.05		29.76	48.5936	17.301	32.4081	33.9464	38.4146	22.9318	42.5161	16.9771	22.5237	22.3178
	29.77	68.3506	42.6353	40.0717	65.7401	38.1011	17.2045	46.3771	40.0049	0.94309	33.142	10.5616	38.7757	27.6569	28.7659	36.9234	33.6414	89.4811		29.77	39.2322	26.0169	44.5411	49.429	33.8645	59.6754	54.0966	47.3132	41.352	65.3469	75.6764	65.4303	56.8171	69.6472	123.685	35.9724	1816.29		29.77	48.7251	45.5341	24.9041	37.125	23.1102	28.8675	33.2137	22.7553	13.5726	10.2741
	29.78	75.6321	52.8509	55.8828	68.037	61.4279	17.6743	55.2809	29.7273	-10.2995	12.5417	8.15961	25.5169	35.4414	24.3326	42.6364	29.9343	84.3768		29.78	31.5405	19.5957	42.6983	34.3182	32.1682	59.9768	61.7163	49.1798	31.4896	83.3875	82.164	76.5482	40.3899	78.0009	128.171	37.7161	1627.19		29.78	46.4562	61.5003	21.0069	34.7383	12.6492	26.7103	28.132	25.9524	12.0015	1.76876
	29.79	53.2463	53.6694	59.8289	66.3042	67.4014	26.3317	54.4961	43.5966	7.58147	16.9595	14.1485	22.6678	46.1751	27.9907	34.4518	45.8238	68.6067		29.79	36.6199	18.4929	27.1352	43.1669	42.8758	44.8781	70.7118	55.203	26.3874	54.2063	65.4391	74.698	37.2589	66.6907	113.832	57.9576	1425.82		29.79	38.6831	49.3364	25.3808	19.5895	13.2944	5.99476	32.729	23.2309	27.3539	1.73466
	29.8	21.9165	51.655	60.198	63.3567	68.1433	37.4575	50.7905	64.7457	34.2423	28.9196	22.6668	22.9642	57.7979	34.0883	22.0775	67.621	49.6212		29.8	35.9078	18.2863	15.0571	47.9187	50.7601	36.7287	74.1767	54.1024	29.543	35.932	57.4951	68.7271	42.5737	64.1298	103.82	58.7574	1298.48		29.8	40.8772	42.9611	38.0913	14.3264	13.7084	5.02147	39.476	27.4904	36.154	4.51836
	29.81	34.471	60.5864	52.758	42.0109	67.2742	37.5229	38.2691	60.5761	27.1757	32.9006	34.0726	30.4403	34.5842	31.7038	38.7877	66.0857	44.4596		29.81	26.2805	19.4596	8.3439	46.3635	54.2981	39.2766	69.1281	42.0356	45.4104	34.4472	63.0678	56.4127	60.8897	75.0365	100.467	29.6296	1285.11		29.81	58.4145	45.4968	63.6345	24.281	13.7664	34.4387	49.5327	42.4961	34.868	11.6398
	29.82	54.2587	71.3219	44.0307	17.6327	66.1395	35.7655	24.2949	52.2336	14.5498	35.5665	45.9544	39.0746	5.62876	27.9212	60.2917	60.7046	41.5765		29.82	17.6601	14.0588	13.0702	48.164	46.3358	41.3885	60.7931	30.3858	56.0334	25.0357	61.0653	56.1078	63.5921	76.5512	111.315	25.0803	1291.33		29.82	53.3011	44.1395	70.848	21.092	20.2095	45.0688	42.7281	47.8211	41.8729	12.6078
	29.83	45.9806	39.6863	52.2587	28.8014	58.6331	32.1908	61.4259	51.6913	30.7465	54.7918	49.9826	38.2423	22.4761	32.9013	44.3926	56.9109	37.3809		29.83	10.1134	1.64744	29.9951	53.5432	26.1103	43.0354	48.9536	19.1804	61.0637	7.17136	50.9846	68.6094	49.6446	68.0506	137.307	46.741	1318.44		29.83	24.034	38.6312	58.5153	3.88686	33.4617	35.6667	17.9432	42.8228	57.719	7.01416
	29.84	36.7347	8.47326	61.6278	42.2211	51.9333	28.1739	98.3065	51.8682	47.1976	73.9026	53.2353	36.6221	40.4534	37.7846	27.3061	53.1515	33.2424		29.84	23.978	2.11062	36.6234	43.0333	18.8964	43.4812	46.2555	6.97121	60.0164	17.2172	46.7249	75.9755	52.0182	71.0297	132.091	55.5885	1218.92		29.84	22.4498	30.0302	36.0248	-0.49786	36.2857	28.5356	10.0804	28.7282	55.9816	14.967
	29.85	41.1617	44.5158	76.5302	63.7329	73.7737	15.6337	60.4015	59.399	31.275	67.9517	47.8081	28.1742	24.9756	28.5141	30.978	48.114	32.2756		29.85	53.7283	12.1255	35.6123	20.7348	21.3361	43.0359	50.3396	-5.98279	54.4598	47.9703	46.784	79.5318	66.5005	82.5258	103.721	54.9295	1025.45		29.85	41.4044	19.1346	5.99823	4.62922	31.3733	23.0247	14.7723	7.8849	41.1989	32.9701
	29.86	43.3644	73.3764	88.3863	80.9032	91.4863	6.77848	27.7496	64.9305	17.787	60.273	43.1102	19.3981	12.511	20.9136	33.2991	44.616	33.2293		29.86	55.0965	22.4819	33.8263	28.3979	32.2958	47.5927	38.4171	8.17951	52.6545	65.5639	36.5883	69.7684	68.2034	82.4473	105.725	61.274	863.597		29.86	50.3445	16.3529	11.5572	7.0551	46.5236	20.5847	30.435	19.4494	32.5816	28.7427
	29.87	30.5384	54.2328	79.6575	68.74	81.3077	22.8216	30.5916	56.9527	20.7496	40.9205	43.3413	8.40382	20.4061	24.5978	26.4918	51.5195	47.1589		29.87	42.1168	33.0108	31.6485	51.2073	47.5627	54.6779	18.4029	36.0499	52.7454	76.505	21.2085	53.2716	63.4457	76.5178	123.084	71.1587	717.729		29.87	54.2223	17.673	35.1056	8.11558	71.8164	19.6974	51.6437	47.397	27.0811	13.2772
	29.88	20.5218	37.8677	69.6098	58.4669	71.3819	38.225	35.375	48.9127	21.0057	25.8239	43.1515	7.79594	28.6767	25.7253	22.7018	56.4395	56.503		29.88	46.2489	31.6502	21.472	60.2121	37.712	50.4958	37.8771	27.1352	50.8034	72.1307	32.7196	49.8619	54.8493	70.0815	121.819	83.7727	589.572		29.88	52.9765	28.1325	36.8276	7.68396	54.9605	21.5479	45.1488	49.3518	16.1141	4.02276
	29.89	20.5212	31.4086	54.8597	54.9321	62.3574	51.3481	47.079	40.6504	11.6129	25.8988	41.4609	44.2153	38.2861	17.7382	29.6675	54.2883	49.4996		29.89	55.9529	26.4181	8.69069	64.7216	19.6823	42.6447	70.2101	6.24231	48.1994	62.7694	52.9871	50.7137	45.0027	63.4804	114.489	97.2753	467.183		29.89	50.0624	41.5682	31.4425	6.76654	24.38	24.2902	29.6328	42.8428	3.36713	-3.20934
	29.9	22.6837	37.4496	51.7388	48.5389	58.8211	53.3546	51.2412	40.442	10.2741	22.983	41.3124	61.9614	42.6862	15.8762	35.3968	49.8265	42.9129		29.9	52.23	17.1435	6.07221	48.9032	31.8024	30.1202	53.9904	18.544	49.0486	51.7921	49.0891	48.6315	46.2104	64.4318	107.637	85.3373	430.524		29.9	43.6832	40.1022	32.7654	5.45102	21.2142	40.5876	31.9545	29.6796	19.2469	3.90956
	29.91	29.6795	71.4181	74.5995	35.7604	67.5463	30.5252	38.5536	58.2271	26.9289	13.3854	44.6092	37.9888	35.4478	27.6989	38.3637	40.2024	37.2568		29.91	46.0347	7.12482	5.32513	29.3416	49.474	16.7351	28.8305	36.9577	50.5338	40.5172	40.7413	46.009	49.4533	66.7737	100.873	68.7147	409.65		29.91	36.666	35.8924	35.3235	4.0622	23.0964	59.3812	37.5605	15.2912	40.3981	13.6709
	29.92	41.5928	79.6702	84.7191	42.2038	75.1231	15.1143	39.1862	69.1333	35.5582	15.6012	46.2315	21.4125	32.5639	32.1465	37.8759	37.3995	40.8216		29.92	38.5629	4.86559	29.3855	36.4314	48.319	34.0748	39.9659	32.8958	56.1658	43.3974	35.3481	51.3716	42.9211	60.834	91.7357	65.023	373.724		29.92	35.4082	34.5692	40.6999	6.97278	18.4793	40.7293	23.1898	33.4923	45.1169	17.2285
	29.93	60.9031	49.2411	75.6748	77.5593	80.9725	10.8619	59.8542	69.6927	32.1161	35.5859	45.3354	15.9614	36.2299	25.501	32.1921	44.8568	58.2556		29.93	31.3317	3.73806	54.489	45.0094	45.5799	52.747	53.4554	27.5981	61.7481	47.1157	30.4378	57.1587	36.2218	54.4627	83.1852	61.9937	337.793		29.93	34.5581	33.3733	45.8524	10.3745	13.9546	20.1006	7.60417	53.4604	48.3574	20.3745
	29.94	58.1632	54.4534	73.75	84.4339	80.9038	11.8925	60.6061	63.5353	29.8845	44.7634	36.1404	20.0422	35.2091	25.7093	34.0761	32.2338	55.3052		29.94	37.0799	25.7896	52.3624	38.8125	32.3101	39.3034	59.7005	35.5259	53.9643	44.8704	36.4066	57.6778	49.8446	53.8994	104.276	49.4459	343.118		29.94	33.8972	29.2472	34.4383	21.2708	30.962	24.7203	-0.81926	53.2823	38.6403	24.3987
	29.95	32.4256	96.8393	79.251	61.6034	74.6625	18.4331	40.5858	50.3723	28.9154	42.669	18.2899	34.0645	29.3005	33.0657	43.8535	-1.33258	31.0942		29.95	41.6738	42.4693	50.3762	36.4516	24.5207	28.1069	63.9165	41.3831	46.6403	43.6262	41.1993	59.1817	61.7388	52.475	122.661	39.3001	352.709		29.95	32.9029	25.3106	26.9848	30.7557	44.7769	27.3869	-6.08989	51.0573	31.246	26.4636
	29.96	27.1839	107.769	90.2828	63.4413	62.7906	28.0597	43.2941	48.6157	31.6375	39.4684	12.7231	34.7927	22.4136	37.7878	40.9456	-3.80685	26.4018		29.96	37.3765	17.7769	49.4716	63.6356	58.9401	34.2172	52.4776	31.2939	42.8571	50.0919	36.9922	68.2698	60.3191	44.4194	120.209	47.6525	395.147		29.96	29.3414	22.8338	50.0358	29.3692	34.0059	15.0104	12.9208	33.0679	41.7403	13.4389
	29.97	36.807	95.8851	105.326	83.1706	46.8347	39.9245	62.4867	55.1315	37.0367	35.4654	16.0778	25.8792	14.8173	40.5992	28.8375	16.2691	35.8656		29.97	37.2037	0.22934	51.5286	80.8298	82.4603	37.5965	45.1631	26.7699	42.2821	53.1001	33.7952	72.7097	59.9153	40.7395	113.954	54.3215	437.702		29.97	29.082	19.4532	67.819	29.0474	26.2199	7.37318	29.4926	20.3846	45.4191	8.16796
	29.98	50.2286	90.16	92.3556	76.6301	45.7829	53.7317	61.6682	67.9594	28.4449	36.0855	14.1757	29.5473	19.8363	38.4392	22.3687	22.7503	45.296		29.98	53.0198	10.3795	65.066	59.2978	63.7279	30.3892	53.8472	43.8196	54.1439	42.7055	34.4941	59.1302	63.4494	54.0224	92.9602	54.464	480.714		29.98	41.6239	12.5684	65.1807	32.8529	30.0063	18.1081	36.5168	28.2707	22.6762	32.9553
	29.99	65.523	87.4715	65.5724	57.1365	52.0798	68.4415	50.9824	83.8996	12.9547	38.9849	9.67234	39.4189	31.0755	33.828	18.6804	22.5284	54.7099		29.99	61.701	20.6546	71.6673	46.3813	51.2092	28.12	57.2605	59.455	60.1972	31.8117	43.1558	52.0333	64.2268	65.5814	75.7401	54.0416	497.523		29.99	49.8246	13.5059	55.3103	30.1214	35.4117	26.4406	39.8206	31.0808	10.3053	43.4064
	30	80.0179	89.073	55.0206	46.0289	69.6796	50.1232	69.2455	81.1995	20.9232	46.3312	13.9959	34.2434	26.8921	41.8794	21.1429	25.0843	40.4402		30	53.3474	31.2281	61.7085	54.0346	53.5252	37.6409	48.0903	71.7134	52.3563	19.7259	70.8287	60.4136	58.422	73.025	67.5295	52.27	451.771		30	47.6604	33.1193	28.1729	11.7824	44.6824	29.0367	34.242	21.7721	22.6979	19.6294
	30.01	94.2601	92.0301	49.5971	37.571	90.8507	21.3693	96.6553	72.6098	36.3038	55.0823	21.1084	24.3137	17.8358	53.9318	25.5486	28.5176	18.6872		30.01	50.8013	39.0961	54.9021	61.4471	48.4455	51.9188	49.3575	68.4112	43.0163	15.3646	85.3377	66.4429	59.0682	74.422	62.8333	54.6855	398.596		30.01	44.9754	45.3592	18.8761	5.30099	47.4355	33.317	34.7996	14.0046	34.0309	11.3785
	30.02	72.7488	81.2118	67.1514	55.6643	79.8053	15.5334	72.1203	77.8401	46.392	48.8469	33.5921	29.4428	29.4652	45.6045	37.669	31.2169	31.3719		30.02	57.5188	42.6486	53.124	68.4754	31.5687	73.785	67.2738	40.288	31.3534	23.31	78.8487	68.722	70.0043	66.174	63.7429	63.7795	333.581		30.02	41.4597	45.8374	38.0369	17.7335	39.7922	40.2835	45.1451	8.69516	43.6738	27.8934
	30.03	44.9301	67.9634	88.7594	78.4419	63.0765	13.7405	38.4216	85.5086	55.5466	40.016	47.0233	37.2285	44.7439	33.6818	51.1504	33.7866	50.1318		30.03	64.358	43.8719	66.2189	78.4759	33.0882	73.0346	77.7892	35.9543	26.7066	29.9985	75.522	76.8352	74.3654	59.4556	60.4984	55.7748	302.277		30.03	43.5685	35.2495	41.9877	19.2307	36.2142	34.2494	46.4844	17.3181	40.3234	34.6214
	30.04	53.3115	47.5591	73.4769	83.0663	83.0986	43.4009	49.9196	75.0917	45.1523	59.6178	38.3749	31.3515	37.0512	21.8615	50.4046	30.1728	45.2894		30.04	71.3314	42.5256	95.721	91.7553	54.9012	47.3354	80.1404	57.8322	29.7997	35.3032	75.6837	91.3844	71.4734	54.4242	52.6717	28.9079	308.162		30.04	51.8819	12.4537	29.1597	8.66473	37.1208	13.8737	37.8885	41.3103	22.5551	30.5529
	30.05	63.702	28.0574	56.7775	86.2012	104.946	74.1787	63.2568	63.9277	33.7189	79.0283	28.82	24.6947	28.1693	10.7813	48.2808	26.1064	39.0928		30.05	70.5583	38.2578	86.0823	90.1205	64.2813	45.7326	72.8548	49.9869	41.5434	34.4622	65.0271	86.1752	62.0016	60.3808	60.4796	14.6708	306.526		30.05	59.4467	9.45601	28.8903	9.69081	36.3236	6.85708	41.6441	46.6568	25.2072	25.1107
	30.06	64.6774	51.9888	69.8305	78.6401	110.381	76.6908	43.4429	65.6717	28.9204	34.6474	35.2009	20.9014	27.9917	23.1627	31.0348	20.1522	37.6084		30.06	63.8362	31.7464	46.3845	77.0319	64.1133	62.6352	58.1685	19.315	59.9306	28.9016	46.0623	65.7921	47.4765	74.7759	80.2942	10.133	299.113		30.06	66.4366	21.6627	38.2656	19.6191	34.2181	10.0998	54.8854	37.6842	43.5416	18.6137
	30.07	64.1918	73.0567	80.481	72.4547	113.605	76.1594	27.3828	67.0601	26.5774	-3.539	42.2423	17.0156	27.7028	34.3347	17.0991	16.6504	36.5005		30.07	57.6208	37.9334	37.013	77.137	58.377	64.9793	55.5142	11.147	64.9147	37.8474	41.9736	61.7629	31.6773	72.4592	92.8227	19.0215	266.063		30.07	59.7482	22.8419	33.5137	22.0692	40.8881	24.2892	49.8764	30.1581	48.4603	20.0474
	30.08	53.0364	73.2184	73.5886	76.3141	100.689	53.4046	38.7301	65.8502	40.8683	3.50419	54.1064	12.4548	26.6009	36.6974	27.3341	31.0555	38.142		30.08	51.6714	50.7863	43.5612	84.1681	49.7175	59.6812	59.1759	14.7924	62.8627	54.4082	45.6939	66.3187	15.2091	61.3696	101.526	34.9584	219.555		30.08	45.8794	18.232	21.3458	20.5936	52.1649	44.2249	35.2869	23.3914	46.3364	25.6445
	30.09	48.666	75.9112	68.8261	77.2286	86.557	38.3988	51.6757	67.4366	51.0177	11.7538	60.348	11.3144	27.977	36.7248	38.4364	39.6656	38.4749		30.09	37.6292	61.82	55.6665	84.4064	57.0489	59.4273	66.3917	24.329	53.0456	53.7784	49.414	67.8605	32.5286	65.417	87.1499	24.7751	192.338		30.09	36.0052	28.203	20.6821	20.7122	46.8417	31.8538	31.3185	19.5336	53.2328	29.3484
	30.1	69.728	88.0913	72.0469	67.1045	67.8682	52.4389	70.6116	79.5035	45.6435	24.5259	45.5143	22.9951	38.641	27.9797	52.7902	26.5543	33.903		30.1	20.8301	72.234	69.6649	82.3307	69.8278	60.8918	74.818	35.8725	40.5832	47.2924	53.134	68.3755	61.3584	74.6211	64.9111	5.69398	171.692		30.1	27.4917	43.1411	23.9373	21.374	35.8635	8.47683	30.9684	16.6667	63.2022	32.4075
	30.11	86.4332	97.0468	74.7792	63.7488	63.7772	61.435	79.9832	88.8865	41.5185	33.1953	37.4867	30.4292	42.928	23.3177	54.3973	22.5439	28.6376		30.11	47.4394	65.0619	69.9826	71.8423	70.911	60.1178	78.8671	40.8766	45.5319	47.5518	52.5744	72.4417	61.0038	63.6214	68.9558	-7.61027	137.461		30.11	26.4373	30.7578	30.0545	25.8933	37.0247	25.8436	26.9755	21.5012	60.5201	33.1367
	30.12	93.0082	98.5053	76.3758	76.1306	93.628	58.7028	67.116	92.0284	40.2979	32.325	45.2844	27.9894	32.3878	28.1496	26.3671	39.6937	21.76		30.12	82.5618	54.4411	67.6174	59.7041	69.7005	58.9049	82.0577	44.5982	53.8951	49.1341	51.1754	77.2045	54.9258	48.6595	78.1549	-19.7816	100.566		30.12	26.8457	13.0163	36.7329	31.169	40.5668	51.2006	22.2681	27.8462	55.3569	33.409
	30.13	91.0126	96.4469	86.8108	79.1828	113.345	58.2035	58.161	90.4227	38.346	29.5561	45.5102	24.4687	23.9742	28.595	9.40365	47.7066	20.0716		30.13	81.7264	44.4642	67.311	74.0026	72.6888	60.0009	78.6094	37.8937	50.4962	38.2294	45.3292	56.2847	56.3409	62.1163	84.9911	2.70664	107.684		30.13	38.2317	25.6983	43.3825	27.3829	53.937	59.5863	27.8531	31.3871	55.5336	29.9321
	30.14	75.6614	88.9087	111.019	67.6963	117.269	61.1837	55.3028	81.4181	35.2544	23.8284	33.9364	19.2637	18.8744	22.205	9.6858	41.4813	26.4697		30.14	78.0473	34.9169	67.2508	90.0891	75.941	61.0825	74.5906	30.5085	46.3649	26.6212	39.4118	33.8286	57.9998	77.4129	91.1751	27.5552	117.436		30.14	50.1109	40.3015	49.6885	22.987	67.9937	66.1436	34.226	34.5189	56.0991	26.2077
	30.15	67.1398	92.9948	118.736	70.538	122.801	63.0651	65.1595	74.766	30.9663	18.6078	30.8286	13.6832	20.1458	18.5753	12.9353	43.9321	33.0769		30.15	75.7174	48.1787	72.1385	86.9476	74.9394	50.1995	68.0779	32.1727	54.5945	32.5947	50.5582	42.1544	38.3628	67.0788	69.4023	28.164	74.5326		30.15	38.9766	24.5492	35.4204	25.3747	76.2212	44.0349	38.6535	26.4571	54.4547	25.5817
	30.16	65.9873	109.622	108.662	88.8389	130.068	63.761	88.7343	70.6515	25.3875	13.934	36.855	7.69745	28.2913	17.9236	19.3861	55.7436	39.9096		30.16	73.7408	59.298	75.3915	85.1995	73.4188	42.9528	62.9933	33.5705	60.0859	39.2701	59.4457	51.1664	22.7648	56.9845	51.3865	28.0277	37.4976		30.16	30.0166	13.4221	24.4316	26.0368	80.4072	25.8576	41.6225	20.7281	51.5172	24.0013
	30.17	66.8205	102.754	121.28	95.1932	124.881	72.0341	96.6591	69.0897	32.448	18.0013	34.0344	11.1496	29.3896	22.0287	25.0979	51.8635	45.9756		30.17	74.7301	52.433	64.9251	95.1462	67.5435	66.2247	69.8963	32.7322	42.5953	51.8363	49.3743	65.9387	41.0686	48.9034	64.9026	21.6359	49.7153		30.17	39.3075	41.1131	40.967	12.2144	50.6736	40.6777	32.3493	34.5792	37.7269	14.41
	30.18	69.1447	78.2453	150.936	92.5776	110.342	85.9962	92.8333	69.4446	48.9985	28.6317	24.5709	21.6879	25.197	29.7051	30.2548	36.2019	51.4657		30.18	76.1494	48.9364	60.3682	102.625	64.6411	80.1005	72.3872	32.6769	28.9729	59.0142	44.4535	74.4271	55.3317	43.8714	73.394	16.946	60.7358		30.18	47.3829	63.1514	51.6635	2.52725	29.7699	48.0024	22.0065	45.2912	27.0813	9.89776
	30.19	59.588	77.2211	157.328	94.24	116.208	89.362	96.3739	73.1181	46.28	29.4919	22.2385	23.3234	25.6203	35.5702	43.0826	33.5521	48.021		30.19	79.326	59.2046	79.9606	100.02	73.8877	55.5796	56.8481	35.8218	31.1582	44.1735	60.5805	57.2365	53.0831	51.3002	61.3522	19.2107	66.8646		30.19	50.4913	62.0897	38.4996	9.73873	44.9501	24.6979	7.2921	43.1753	29.2859	26.1413
	30.2	43.946	88.225	151.804	98.0935	132.526	87.3005	103.688	78.4913	33.6925	25.3481	23.5585	20.3991	28.4078	40.5078	59.8391	37.5668	39.9999		30.2	80.9141	62.9896	90.2073	94.515	80.0289	44.2722	51.0044	42.6386	34.6123	36.7493	69.1375	44.2022	51.7372	58.4636	55.8482	23.5999	70.9453		30.2	52.9346	54.3408	34.439	17.2677	50.5342	13.3271	5.10499	40.9509	31.0328	40.2253
	30.21	62.5873	100.731	128.056	88.445	133.936	95.2993	103.911	90.3482	57.4691	42.9573	30.4463	26.7968	27.4005	34.8828	53.6077	40.4697	37.8458		30.21	78.551	50.6476	77.2072	81.795	78.4454	65.8329	69.2783	58.5896	41.2226	47.7736	58.8645	41.506	52.6373	64.9668	66.6064	33.2746	69.9316		30.21	53.7232	29.9569	53.022	25.5864	32.2486	31.6414	34.0793	38.5032	31.6406	48.9377
	30.22	92.5685	113.734	98.2785	74.3306	130.414	106.626	101.789	104.35	93.2742	67.7618	39.1759	36.2778	25.1378	25.764	39.7724	43.0048	37.6324		30.22	77.8013	46.1887	71.6697	77.5052	78.3582	73.1019	80.8633	63.2834	45.0438	54.1221	52.3673	40.9017	50.2011	65.3652	73.7558	38.4108	58.5164		30.22	53.6576	19.7072	69.2553	28.9815	23.5684	37.1832	60.0439	38.4415	33.4282	44.9133
	30.23	82.8639	119.762	110.102	94.2749	118.664	93.321	105.913	111.535	66.9673	68.5251	40.1181	53.6847	31.0193	16.5491	50.6912	30.8471	27.9153		30.23	79.7189	54.7636	78.4706	87.1539	80.7449	56.7415	81.3893	49.365	44.2535	52.7394	52.1132	43.7555	42.2485	55.6701	74.9388	36.0438	29.9043		30.23	52.1797	32.8268	81.5665	24.236	30.7697	21.6078	81.0322	42.3248	37.1666	19.8302
	30.24	65.6887	124.478	129.757	120.63	105.364	75.3798	111.213	117.437	28.9685	64.7629	39.5943	72.5836	38.4339	7.31622	66.2697	15.9237	16.4094		30.24	83.1377	68.9311	82.0592	93.2087	85.546	51.2204	80.0535	39.8684	38.0257	54.4125	58.6539	47.8207	35.6916	52.8602	73.653	44.3377	9.7446		30.24	52.6533	47.7238	75.7694	15.0509	37.2789	28.9295	74.5947	41.7434	36.7411	11.7898
	30.25	70.1592	143.152	123.669	144.831	100.805	83.4331	109.531	119.341	21.2263	44.3266	50.2516	65.6801	29.8609	17.6511	61.874	43.2681	28.2346		30.25	88.27	89.4809	81.9821	95.1621	93.1027	58.0697	76.5929	35.4177	25.5926	59.573	72.9489	53.2682	30.7276	57.9077	69.5498	64.7983	-0.76882		30.25	55.3541	64.6496	49.3261	0.79901	42.998	62.3823	36.8578	36.0667	31.5633	23.1992
	30.26	76.4881	161.732	116.151	168.411	97.134	93.0593	107.444	120.742	16.465	23.523	61.3892	56.7078	20.514	29.3549	55.6688	72.7649	41.3957		30.26	100.009	95.2483	80.7496	92.7717	86.3068	65.2549	74.6001	35.0769	29.0539	58.1725	72.6726	48.6353	27.0391	60.0948	59.5482	57.6531	11.7253		30.26	62.2946	69.8204	38.0538	11.6385	44.1515	67.193	32.1882	39.9083	30.517	30.6614
	30.27	95.0005	130.304	129.026	171.232	104.534	87.8294	110.134	112.788	45.8703	40.9639	57.3523	39.7745	28.9634	38.1569	33.9915	59.9744	37.825		30.27	116.999	89.2663	78.5987	86.9285	68.1033	72.7071	73.774	38.0025	45.1484	51.5572	60.8149	35.9904	24.3643	60.0083	44.8582	28.5663	42.5061		30.27	72.605	65.648	38.8394	42.421	41.6818	49.2387	53.8013	51.3154	32.7542	34.9863
	30.28	110.171	104.887	141.04	170.747	115.161	84.7078	113.443	106.686	69.927	57.6017	55.9654	24.7736	38.2241	45.4567	15.754	48.2575	34.1161		30.28	114.927	90.1478	87.1738	85.3105	78.6239	68.2232	76.3109	46.8227	46.2632	51.3734	55.1579	41.2266	29.4589	58.5371	47.3841	20.4311	58.4301		30.28	53.2102	61.6487	40.4149	64.033	39.4302	52.2506	52.2051	51.1753	38.835	36.3695
	30.29	98.8455	127.116	146.219	144.051	151.376	98.3024	121.666	115.267	51.5783	67.8724	75.5887	25.0938	53.9165	40.8462	24.7889	45.0518	29.3119		30.29	102.468	94.769	101.593	85.9945	104.796	57.2356	80.6801	58.8547	39.2159	54.6941	52.8795	56.2059	38.7867	56.3111	59.2908	23.712	66.2588		30.29	17.6297	57.7435	42.4208	80.6621	37.2976	66.6868	37.9626	44.7435	47.0099	36.1498
	30.3	92.3148	142.409	150.129	121.886	175.28	113.94	131.179	124.006	40.4351	73.5426	87.5983	29.407	65.8139	37.5213	31.5235	40.5344	29.2727		30.3	102.981	100.927	96.8144	88.6071	94.7565	57.0156	70.0204	46.1024	37.621	66.9286	51.6727	48.603	44.8602	60.4695	69.7386	15.0742	64.7469		30.3	35.944	55.2342	39.9048	62.6764	52.6126	70.2861	41.1649	43.3525	36.5455	32.3746
	30.31	104.709	130.324	149.032	117.605	150.596	137.641	145.788	133.366	57.7314	61.0537	69.5558	49.48	62.7325	39.2717	29.1789	30.8398	48.0409		30.31	108.112	107.632	85.2006	91.9063	71.8247	60.6297	54.0098	24.526	37.9673	82.3366	50.8475	32.9597	49.7751	66.9009	79.6668	2.19272	59.9091		30.31	73.4472	53.2218	35.7789	32.3636	74.1398	70.0271	50.5783	43.756	19.4449	27.3335
	30.32	107.19	123.582	148.373	115.675	139.207	148.389	155.23	137.577	66.0239	51.6523	56.9756	62.1223	54.26	35.7327	26.9058	24.2053	52.7407		30.32	123.549	106.012	92.2207	89.4721	73.8432	60.5574	44.2314	34.7432	50.0005	79.1923	66.7867	55.531	43.172	56.0668	71.5202	16.4676	53.3772		30.32	69.2257	47.6846	35.1767	36.089	66.245	70.4975	51.845	49.6134	25.6345	32.9578
	30.33	85.6692	129.78	148.774	119.438	160.015	127.774	152.161	129.318	52.5148	49.7264	57.6223	56.7721	32.7336	19.3868	24.8063	24.9803	23.3756		30.33	141.133	102.657	103.123	85.8435	81.0598	59.7172	35.7513	51.5842	64.4685	72.1826	86.2185	86.0641	34.169	41.6356	59.6079	36.4002	46.4923		30.33	56.3111	41.4131	35.3088	46.906	52.2201	71.12	51.4144	56.607	36.6763	40.8042
	30.34	87.3455	142.015	142.509	130.621	171.633	118.311	157.501	123.099	51.3623	51.7453	58.5151	55.759	25.9388	14.4184	31.5139	30.1367	14.8338		30.34	130.061	122.826	100.847	93.2955	81.4961	68.6632	44.0515	66.0145	71.3006	55.7332	71.306	48.684	31.4237	48.7157	61.4188	32.1396	42.5923		30.34	45.9307	51.377	39.3824	52.0733	47.586	80.8823	48.4463	51.3631	57.9233	29.0859
	30.35	126.484	164.001	125.48	153.787	168.408	126.856	176.421	120.175	70.1655	60.1345	59.8055	61.7502	42.9345	27.8232	52.4441	42.3686	40.0088		30.35	116.58	144.739	97.4814	101.7	81.3888	78.4504	53.8228	80.0234	77.4587	38.7401	53.4729	5.70734	29.2623	57.5981	64.4194	25.8534	39.0175		30.35	35.8904	62.7285	43.7166	56.7023	43.7732	91.2425	45.4347	45.0524	79.8821	15.8982
	30.36	134.002	181.867	138.923	167.961	171.363	132.494	181.927	126.344	87.364	62.1047	61.2915	65.5367	49.0581	27.6106	51.7211	49.1163	50.6676		30.36	123.174	120.695	105.834	105.005	89.402	83.6587	59.3874	68.1193	84.9483	59.9481	55.6653	24.9173	29.9987	50.5398	62.2799	37.7119	42.7152		30.36	40.0971	65.4907	36.3494	57.3087	37.3647	73.6271	65.6578	42.5552	76.2252	38.6744
	30.37	106.228	195.135	186.377	172.098	181.213	134.885	172.462	142.664	102.772	56.9104	62.9958	66.8629	43.0472	12.1992	26.8299	49.7426	45.0536		30.37	129.188	102.087	114.215	108.038	95.4582	88.1415	64.4084	59.4946	90.9768	79.1427	58.2011	41.5677	31.0598	45.2718	61.8771	45.8905	45.3861		30.37	46.5484	67.2998	31.341	57.8271	33.9345	56.6875	81.8076	41.9552	71.3842	57.9665
	30.38	103.395	182.379	203.294	174.161	195.998	132.737	165.667	150.762	103.947	55.7946	64.2078	71.6148	48.5418	15.376	25.4945	39.7001	38.2067		30.38	129.869	133.504	122.862	108.558	83.5014	85.9472	64.4258	81.0533	83.5561	79.8062	63.897	34.6599	35.1087	56.4821	77.4583	20.2002	38.6052		30.38	73.6605	60.3382	48.044	57.5354	57.9155	45.9662	60.4681	58.8166	55.6455	45.1902
	30.39	119.945	149.399	196.479	174.612	214.618	127.06	160.945	152.472	94.0625	57.8484	65.0374	79.029	62.978	32.9988	42.4651	21.3665	30.4015		30.39	131.452	154.781	125.426	112.709	75.1063	84.8799	66.4506	96.5498	80.1645	79.819	68.6242	34.0475	37.65	62.824	85.4252	-0.60085	32.4122		30.39	91.9938	51.9087	62.0946	57.9153	75.477	40.0341	44.3156	69.7297	42.4652	40.091
	30.4	129.277	148.563	181.791	184.808	224.857	141.417	162.132	169.048	97.2117	58.9924	74.1243	79.9197	59.0593	25.6702	45.8449	22.2277	32.1587		30.4	136.929	132.299	101.745	132.522	82.08	88.6749	77.1384	85.8871	94.1592	77.0245	69.1711	60.6014	33.686	48.1838	60.4567	-0.30329	28.7559		30.4	72.4453	37.1459	64.7004	61.1931	65.3367	54.7681	50.5463	54.9751	40.3237	68.12
	30.41	134.77	164.819	162.916	200.185	230.64	166.429	166.461	193.53	107.292	59.6527	87.6022	77.3412	45.3801	5.07301	41.9974	33.2961	39.0005		30.41	137.556	120.432	88.721	144.14	89.9119	85.112	84.8524	77.8936	104.587	82.7682	66.8812	75.8149	29.5864	38.5093	43.7537	4.06716	29.2012		30.41	58.2074	34.7312	70.3447	59.8901	60.6677	66.9631	56.5898	49.7199	47.8534	86.0791
	30.42	132.318	166.698	184.351	214.196	215.713	180.313	187.975	180.659	108.235	55.0702	82.5423	72.3611	48.3176	13.4068	35.3823	41.9039	34.6034		30.42	125.601	136.097	103.338	134.5	99.969	62.4668	84.8544	76.8228	105.763	110.655	57.2345	61.6171	25.1351	41.7131	48.4873	19.0003	40.284		30.42	57.7428	64.3419	83.8693	46.7067	70.1885	72.573	62.1477	69.102	80.4654	77.9213
	30.43	127.118	163.603	219.731	227.733	193.622	190.348	215.434	154.867	106.016	48.6741	71.0695	66.5503	57.0034	31.7489	27.81	49.6604	26.3183		30.43	124.769	141.44	115.25	127.385	104.186	54.9618	85.4786	74.4246	106.168	121.015	56.5439	50.8954	27.5486	46.2131	50.7585	30.9745	44.5281		30.43	52.9871	78.8731	84.5129	39.7447	71.4957	73.5556	63.1948	79.4241	92.393	72.5799
	30.44	130.499	168.661	223.632	223.882	195.6	180.488	217.391	163.781	107.82	61.56	65.5553	68.5186	46.5101	36.0151	24.4694	37.2558	28.8202		30.44	143.002	129.088	122.527	124.599	98.3929	73.4117	87.1694	69.7507	105.253	101.327	71.2069	46.1326	41.7297	52.9353	48.8085	37.8759	37.0487		30.44	40.8752	67.5532	63.075	43.4478	58.7225	66.6054	56.5091	74.2147	68.8614	72.0668
	30.45	135.599	175.354	221.229	216.548	202.399	166.643	214.241	179.647	110.429	78.3083	61.2345	72.0451	32.1751	37.462	21.9765	20.8126	33.483		30.45	148.093	120.406	129.445	128.672	102.187	86.4136	94.1305	70.2805	105.386	93.3195	80.4672	46.2272	41.7372	59.5555	43.7289	42.3048	30.0586		30.45	43.3495	52.1417	47.5604	52.8272	63.9025	70.104	62.9118	65.2247	56.4365	74.375
	30.46	130.824	200.031	229.245	214.355	249.242	168.15	220.42	185.228	126.545	86.833	66.3333	65.4914	45.4722	31.186	28.7187	24.6278	37.623		30.46	137.665	116.056	135.939	140.844	117.302	92.9826	107.314	76.9545	106.756	99.1046	83.3483	52.0573	25.0094	66.0555	34.9539	43.8142	23.6464		30.46	63.0462	31.8992	39.0399	68.9086	90.2806	85.9394	84.7688	51.7707	57.1256	80.0147
	30.47	125.694	225.823	237.706	212.812	298.406	171.482	227.395	189.875	143.558	94.4908	72.3482	58.0849	60.5429	24.4179	36.1263	30.0616	41.5117		30.47	141.928	116.028	130.903	145.312	124.303	96.3663	99.2853	82.4671	112.991	111.476	75.8542	52.8817	32.3948	70.9064	42.6574	28.5538	26.5636		30.47	68.382	24.7377	50.2343	67.5161	94.416	94.4184	92.7475	51.8143	66.3723	103.895
	30.48	154.885	223.652	215.055	227.709	273.395	215.306	235.851	188.647	143.904	88.6559	88.176	49.5692	37.0897	28.6783	36.0132	30.6909	30.0981		30.48	158.274	119.553	116.385	143.444	124.632	97.1299	73.8087	87.0242	123.229	129.264	59.8265	49.5928	59.6134	74.4009	63.9143	-0.49976	37.154		30.48	61.9061	28.3353	77.6441	51.7516	80.2566	96.8465	89.3116	62.9593	82.6576	142.778
	30.49	181.307	222.89	198.369	239.907	252.723	253.958	244.178	192.241	145.71	83.4825	98.8192	42.0854	17.7752	32.5092	36.76	30.8711	21.093		30.49	151.204	111.282	118.308	143.089	114.445	105.458	72.829	96.9187	130.579	146.072	51.9412	42.6386	70.1248	70.5288	59.4485	2.1245	31.6462		30.49	64.5404	40.7096	82.3849	52.2881	86.2003	100.516	93.6273	75.1385	90.4591	148.556
	30.5	183.764	234.322	233.326	228.726	269.616	247.834	251.378	237.583	160.157	84.0382	64.5754	43.5366	34.2946	32.6196	44.9523	27.1637	32.9425		30.5	130.897	96.342	129.525	143.59	98.3142	118.062	85.6984	109.831	136.297	162.325	48.6591	33.6122	71.1911	62.492	40.4408	22.6575	17.0376		30.5	72.3253	58.0456	74.3098	62.0403	103.509	104.887	102.325	87.9022	93.4647	135.617
	30.51	183.316	242.182	259.765	228.433	285.777	245.826	259.269	269.218	173.846	84.7906	39.5087	44.7538	47.5514	35.5968	50.0971	22.5015	39.3546		30.51	116.378	94.2931	123.135	136.781	110.025	126.416	94.9126	112.063	139.2	187.761	53.0085	35.2006	43.9479	67.7849	40.0414	36.4437	32.0854		30.51	77.605	57.1294	55.7103	61.0986	92.7113	105.561	106.884	88.1387	105.542	134.66
	30.52	170.776	235.17	250.743	273.467	298.892	260.957	270.031	243.786	184.381	86.3619	52.6472	44.9969	47.2253	50.5079	42.5552	13.8643	23.1312		30.52	104.011	97.0368	110.199	127.255	132.086	133.189	102.768	110.325	141.055	216.611	60.1951	40.7354	6.17996	78.0336	46.5603	47.7216	58.159		30.52	81.9534	49.4276	33.198	56.1811	71.4645	104.86	109.904	83.7178	120.991	138.158
	30.53	171.754	230.398	247.557	303.522	308.655	272.4	277.782	232.281	186.023	85.7124	60.9198	45.5739	48.549	54.5596	33.3984	10.7246	15.08		30.53	120.146	105.383	133.124	149.915	137.453	121.473	127.991	108.795	156.476	223.476	66.9343	33.6412	4.22779	65.0517	45.2289	32.3319	56.6248		30.53	84.3307	54.269	47.8917	50.6932	73.0328	124.205	124.679	89.5771	131.24	139.781
	30.54	206.846	231.28	259.098	295.777	309.961	274.535	277.935	255.915	165.224	79.4584	56.9141	46.9931	54.0359	31.2094	20.1667	21.4577	27.6508		30.54	142.575	114.965	163.968	179.683	139.133	105.675	157.049	107.311	174.893	225.486	73.5745	23.7582	10.1846	46.9402	42.1638	11.0535	48.994		30.54	86.2728	61.8801	70.8013	45.0793	79.6392	147.977	142.05	97.7063	140.34	140.99
	30.55	225.713	233.918	273.352	292.453	324.287	290.09	297.347	274.06	152.453	84.4512	57.5703	53.8939	53.7817	27.2956	11.7862	23.9034	35.7335		30.55	140.163	107.599	146.598	163.481	154.093	102.955	122.662	133.038	220.918	247.047	64.0937	45.293	25.5491	60.6247	70.3317	11.9322	47.4347		30.55	80.0953	68.4536	65.8092	48.3735	79.8646	131.201	128.018	138.132	158.183	166.244
	30.56	217.42	239.496	292.147	296.532	360.41	328.111	348.999	283.017	153.123	108.272	66.0312	69.9714	43.9164	55.9202	11.5269	12.475	36.303		30.56	135.272	98.5403	124.417	142.693	170.379	101.541	81.9423	161.48	269.697	270.558	53.004	69.9632	41.8524	77.4822	101.617	15.0223	46.4812		30.56	73.1073	74.9236	58.0327	52.5566	79.4532	110.378	110.852	181.781	176.899	193.897
	30.57	220.426	252.537	307.923	309.077	373.284	340.579	368.864	292.438	162.448	121.239	64.841	67.8019	38.9802	74.8722	19.3508	9.98412	38.0496		30.57	125.279	125.505	138.197	147.218	159.378	105.733	113.604	187.036	262.005	245.339	52.6029	41.603	47.9454	56.7142	63.5301	12.9324	42.9342		30.57	73.7453	83.3295	69.1091	57.1354	88.051	134.618	128.151	157.158	179.166	178.378
	30.58	236.481	274.197	320.213	331.398	359.314	323.542	352.024	302.397	181.768	121.673	52.5066	44.5627	39.736	82.6549	36.5083	17.8133	41.1551		30.58	117.62	149.51	150.464	152.917	149.172	111.073	143.931	212.195	257.004	223.574	53.3244	18.145	53.2889	39.4734	31.7762	11.2296	40.59		30.58	74.4435	89.5702	79.1272	62.6054	95.0657	154.18	142.798	135.999	182.803	164.864
	30.59	250.282	300.707	329.141	339.784	383.342	328.77	347.316	312.112	200.026	115.5	46.6406	38.2175	38.2694	94.047	35.6516	27.5017	50.977		30.59	133.721	143.212	147.133	170.404	147.22	128.043	160.254	233.336	279.712	237.234	65.3956	44.8568	51.0723	58.3269	64.8349	13.4937	50.4925		30.59	75.7083	73.7823	78.2686	77.1342	85.9285	125.902	130.276	150.484	200.465	171.988
	30.6	262.27	331.119	335.365	336.964	437.929	351.906	352.367	321.629	217.43	104.013	45.977	45.4597	35.0157	108.342	20.3065	38.6853	66.2003		30.6	149.743	140.638	143.159	186.305	149.78	141.42	177.549	254.873	294.887	245.79	75.4671	63.3939	46.9491	70.4558	90.047	20.3949	58.0148		30.6	76.6998	64.7359	78.4734	86.1998	86.3566	107.893	123.065	163.497	215.637	180.09
	30.61	267.559	341.811	346.322	356.653	462.26	379.771	361.085	343.317	243.68	112.9	57.9611	55.5084	40.6563	115.994	11.9325	34.7233	65.0164		30.61	165.408	155.062	136.251	194.961	172.934	138.386	199.28	278.222	275.67	231.045	76.4091	44.6102	34.1217	51.8837	79.4361	48.4665	54.6702		30.61	76.443	86.4672	83.5333	70.3228	86.802	136.767	140.102	169.791	219.444	192.662
	30.62	269.15	341.62	359.89	388.765	469.894	410.246	371.828	371.721	274.811	133.029	76.9252	67.106	51.2056	119.979	7.40587	22.4027	54.7779		30.62	171.344	159.716	139.406	197.239	180.636	136.274	218.83	293.534	256.696	221.184	73.5959	35.0517	30.2123	37.1028	69.843	66.3083	52.493		30.62	77.582	99.4012	86.9386	61.0946	88.3338	158.968	153.288	182.595	225.815	194.172
	30.63	271.915	342.116	371.039	400.103	467.478	419.675	403.986	399.494	293.762	165.446	73.5859	69.5425	60.6727	109.224	20.8754	19.8887	44.631		30.63	150.95	137.933	169.798	182.258	146.517	136.657	232.475	287.097	238.377	224.537	60.6206	50.4584	50.4367	32.5806	63.0037	56.4671	53.4748		30.63	82.498	88.5276	85.8659	69.8593	92.8062	163.112	156.056	213.019	239.126	165.749
	30.64	275.106	342.861	381.312	403.933	461.429	421.498	443.885	427.039	308.309	202.305	62.1856	68.6679	69.7485	93.1421	40.8494	20.9191	34.5174		30.64	144.802	128.761	194.69	177.006	131.349	148.512	252.795	285.206	234.028	223.498	53.3627	58.7759	62.0046	35.1106	62.2985	48.234	57.9		30.64	90.8443	87.5703	84.9362	79.1566	91.0414	171.008	161.811	222.009	235.173	149.828
	30.65	310.782	361.621	402.283	409.886	464.399	423.724	452.734	414.973	307.847	203.742	66.4337	70.524	74.8896	77.1466	50.0081	26.7013	40.4652		30.65	163.984	142.011	209.802	189.052	149.875	180.765	284.984	291.398	254.518	214.648	56.2711	54.4884	58.1802	50.1799	72.4998	42.8607	68.4478		30.65	105.29	104.245	84.2611	89.4011	78.1864	185.577	172.876	192.888	200.525	156.137
	30.66	353.365	384.212	425.529	416.289	469.285	426.036	454.981	394.485	304.194	197.649	74.009	72.9607	79.1941	61.1697	56.8673	33.494	49.8281		30.66	165.876	153.495	211.786	198.183	163.713	200.514	297.878	296.089	262.698	193.305	63.1713	43.7882	46.4387	57.9368	79.0726	46.1018	73.9509		30.66	102.318	107.66	88.6574	97.217	74.904	192.224	189.356	182.184	186.203	150.463
	30.67	326.551	391.459	454.857	460.09	497.562	445.317	466.019	415.638	351.696	222.381	57.6351	78.4551	89.2254	70.8163	56.334	40.0053	59.8642		30.67	146.646	162.821	197.733	203.752	171.824	204.987	287.199	298.945	255.841	156.698	74.9483	25.2534	25.0247	56.7595	81.2125	59.8675	73.2906		30.67	78.0668	94.8745	99.2493	102.066	83.3166	189.191	212.452	193.979	196.717	130.149
	30.68	293.561	397.343	484.571	507.218	528.075	466.326	477.804	440.665	403.778	250.016	39.2517	84.2042	99.6337	82.7599	55.1784	46.4649	69.9354		30.68	149.185	169.609	205.406	211.797	179.814	220.249	293.208	289.068	229.075	133.73	73.3306	28.5466	28.0798	49.4331	87.4059	82.1926	71.0849		30.68	72.6005	78.1973	111.643	94.3683	100.574	205.065	223.535	202.288	191.749	116.501
	30.69	318.2	416.55	477.99	523.182	570.099	517.104	475.042	464.634	418.778	284.281	65.4054	83.931	78.5385	76.6838	67.4053	47.9006	74.4435		30.69	170.25	174.237	231.57	221.951	187.703	244.694	313.419	268.354	185.367	122.369	60.3137	50.4161	51.9589	36.8732	97.0486	111.802	67.5638		30.69	83.121	58.2083	125.568	75.9937	125.357	237.028	224.393	207.63	173.605	108.526
	30.7	342.527	434.34	471.506	536.509	606.374	563.403	477.396	489.292	435.761	317.881	87.457	81.879	58.8897	70.8051	76.7968	49.5167	80.4429		30.7	177.784	179.707	228.572	231.373	192.033	243.593	312.931	262.434	154.327	108.907	57.372	62.6077	50.434	50.5613	93.0206	111.051	64.8904		30.7	100.071	72.6466	115.257	76.5958	143.463	248.091	235.31	210.652	160.69	101.836
	30.71	363.879	438.627	465.962	524.74	587.928	567.073	528.447	520.513	471.621	345.144	70.468	62.8971	53.0091	66.8051	59.2046	52.8508	100.636		30.71	177.384	185.671	208.477	240.365	194.277	227.514	300.306	265.189	130.717	94.2114	60.3378	69.1249	34.0136	79.6398	80.9767	92.4976	62.7143		30.71	120.792	107.271	90.7354	88.3247	157.653	246.897	252.126	212.314	150.842	95.8998
	30.72	381.033	450.682	470.142	520.45	583.622	575.757	573.877	551.845	507.615	370.774	56.3418	47.7433	49.752	62.8831	45.5648	53.5695	114.552		30.72	179.584	187.28	218.025	243.157	197.712	225.879	294.497	252.73	131.607	94.2734	64.4531	53.3042	25.2144	75.2484	95.1295	91.6166	47.4646		30.72	122.006	97.6635	97.7694	95.6141	152.858	248.328	280.763	204.828	136.74	89.2549
	30.73	379.719	496.908	517.108	549.054	641.517	606.49	594.58	583.667	544.191	389.217	54.8093	49.4301	58.0355	59.3031	49.3117	42.7833	100.856		30.73	182.792	187.201	239.071	243.543	201.609	229.846	291.332	234.369	142	100.059	69.0142	28.819	19.3716	57.8743	119.443	97.5903	27.1441		30.73	115.655	70.8983	117.044	101.181	140.7	250.777	313.986	193.794	120.987	82.3351
[truncated: 1,427 more rows]
[truncated: 43 more columns]

## Sheet: Fig 1B
	PVK-QDs												PVK-bulk films												PbI2							non-PVK yellow phase
[truncated: 209 more rows]

[truncated: 28 more sheets: Fig 3A, Fig 3B, Fig 4B, Fig 4C, Fig 5A, Fig 5B, Fig 5C, Fig 5D, Fig S1A, Fig S1B, Fig S1C, Fig S1D, Fig S1E, Fig S2A, Fig S2B, Fig S3, Fig S4-8, Fig S9, Fig S10, Fig S11 …]
